# Supplementary material for: Ontogenetic origins of cranial convergence between the extinct marsupial thylacine and placental gray wolf
Source: Commun Biol. 2021 Jan 8;4:51. doi: 10.1038/s42003-020-01569-x (PMC7794302; doi:10.1038/s42003-020-01569-x)
Supplement: Supplementary file 4 — Supplementary Data 1 [file 42003_2020_1569_MOESM4_ESM.xlsx]

## Sheet: Specimen list
Table S1
Species name	Common name	Specimen Id	CBL (mm)	Premolar erupted	Molar erupted	Stage	Source
Bettongia penicillata	Woylie	SAM 24230	24.2	-	-	Neonate	Ramírez-Chaves et al. 2016
Bettongia penicillata	Woylie	SAM 24232	25.1	-	-	Neonate	Ramírez-Chaves et al. 2016
Bettongia penicillata	Woylie	SAM 24240	28.59	-	-	Neonate	Ramírez-Chaves et al. 2016
Bettongia penicillata	Woylie	SAM 24246	32.43	-	M1	Juvenile	Ramírez-Chaves et al. 2016
Bettongia penicillata	Woylie	SAM 24228	39.3	-	M1	Juvenile	Ramírez-Chaves et al. 2016
Bettongia penicillata	Woylie	SAM 24242	46.06	-	M1	Juvenile	Ramírez-Chaves et al. 2016
Bettongia penicillata	Woylie	SAM 24247	66.47	P2	M4	Adult	Ramírez-Chaves et al. 2016
Canis lupus	Grey wolf	NMV C26577	36	-	-	Embryonic	Museum Victoria
Canis lupus	Grey wolf	MSU37781	53	-	-	Neonate	Sakai et al. 2018
Canis lupus	Grey wolf	MSU37782	53.7	-	-	Neonate	Sakai et al. 2018
Canis lupus	Grey wolf	MSU37784	55	-	-	Neonate	Sakai et al. 2018
Canis lupus	Grey wolf	MSU37783	55.5	-	-	Neonate	Sakai et al. 2018
Canis lupus	Grey wolf	ZMZH 20201	77	-	-	Neonate	Geiger et al. 2017
Canis lupus	Grey wolf	NMV C2398.1	95	P4 - Deciduous	M1- deciduous	Juvenile	Museum Victoria
Canis lupus	Grey wolf	CLL2	99	P4 - Deciduous	M1- deciduous	Juvenile	Geiger et al. 2017
Canis lupus	Grey wolf	CLL4	100	P4 - Deciduous	M1- deciduous	Juvenile	Geiger et al. 2017
Canis lupus	Grey wolf	CLL5	101	P4 - Deciduous	M1- deciduous	Juvenile	Geiger et al. 2017
Canis lupus	Grey wolf	MSU36540	165.04	P4 - Deciduous	M1- deciduous	Juvenile	Sakai et al. 2018
Canis lupus	Grey wolf	MSU36548	169.95	P4 - Deciduous	M1- deciduous	Juvenile	Sakai et al. 2018
Canis lupus	Grey wolf	UAM:16683	184	P4 - Deciduous	M1- deciduous	Juvenile	University of Alaska Museum
Canis lupus	Grey wolf	UAM:102039	188	P4 - Deciduous	M1- deciduous	Juvenile	University of Alaska Museum
Canis lupus	Grey wolf	MSU36395	193.82	P4 - Permanent	M2	Adult	Sakai et al. 2018
Canis lupus	Grey wolf	MSU36390	197.57	P4 - Deciduous	M1 - adult	Subadult	Sakai et al. 2018
Canis lupus	Grey wolf	UAM:18182	199	P4 - Permanent	M2	Adult	University of Alaska Museum
Canis lupus	Grey wolf	UAM:16746	201	P4 - Permanent	M1 - adult	Subadult	University of Alaska Museum
Canis lupus	Grey wolf	DMM Z-773	201.82	P4 - Permanent	M2	Adult	Digital Morphology Museum - KUPRI
Canis lupus	Grey wolf	UAM:112672	206	P4 - Permanent	M2	Adult	University of Alaska Museum
Canis lupus	Grey wolf	UAM:115907	211	P4 - Permanent	M2	Adult	University of Alaska Museum
Canis lupus	Grey wolf	UAM:28845	214	P4 - Permanent	M2	Adult	University of Alaska Museum
Canis lupus	Grey wolf	UAM:28832	215	P4 - Permanent	M2	Adult	University of Alaska Museum
Canis lupus	Grey wolf	UAM:28842	215	P4 - Permanent	M2	Adult	University of Alaska Museum
Canis lupus	Grey wolf	UAM:17093	216	P4 - Permanent	M2	Adult	University of Alaska Museum
Canis lupus	Grey wolf	UAM:28833	217	P4 - Permanent	M2	Adult	University of Alaska Museum
Canis lupus	Grey wolf	UAM:28826	220	P4 - Permanent	M2	Adult	University of Alaska Museum
Canis lupus	Grey wolf	UAM:34389	221	P4 - Permanent	M2	Adult	University of Alaska Museum
Canis lupus	Grey wolf	UAM:102030	229	P4 - Permanent	M2	Adult	University of Alaska Museum
Canis lupus	Grey wolf	LACM_23010	230	P4 - Permanent	M2	Adult	Morphosource.org
Canis lupus	Grey wolf	UAM:101206	233	P4 - Permanent	M2	Adult	University of Alaska Museum
Canis lupus	Grey wolf	UAM:16677	234	P4 - Permanent	M2	Adult	University of Alaska Museum
Canis lupus	Grey wolf	UAM:28853	239	P4 - Permanent	M2	Adult	University of Alaska Museum
Canis lupus	Grey wolf	UAM:102057	241	P4 - Permanent	M2	Adult	University of Alaska Museum
Canis lupus	Grey wolf	UAM:87089	242	P4 - Permanent	M2	Adult	University of Alaska Museum
Dasyurus viverrinus	Eastern quoll	MA 758B	14	-	-	Neonate	Spiekman & Werneburg 2017
Dasyurus viverrinus	Eastern quoll	MA 752B	16	-	-	Neonate	Spiekman & Werneburg 2017
Dasyurus viverrinus	Eastern quoll	MA 712	33	P1 pre-erupted	-	Neonate	Spiekman & Werneburg 2017
Dasyurus viverrinus	Eastern quoll	MA 712B	34	P1 pre-erupted	M1 pre-erupted	Neonate	Spiekman & Werneburg 2017
Dasyurus viverrinus	Eastern quoll	NMV C6064.1	75	P2	M4	Adult	Feigin et al 2018
Dasyurus viverrinus	Eastern quoll	ZMB 72258	82	P2	M4	Adult	Spiekman & Werneburg 2017
Phascolarctos cinereus	Koala	Pcin3_1	19.62	-	-	Neonate	Ramírez-Chaves et al. 2016
Phascolarctos cinereus	Koala	Pcin_unknown_S	23.13	-	-	Neonate	Ramírez-Chaves et al. 2016
Phascolarctos cinereus	Koala	PcinLge05	28.12	-	-	Neonate	Ramírez-Chaves et al. 2016
Phascolarctos cinereus	Koala	Pcin_unknown_L	30.07	-	-	Neonate	Ramírez-Chaves et al. 2016
Phascolarctos cinereus	Koala	Kolge03	56	-	-	Juvenile	Ramírez-Chaves et al. 2016
Phascolarctos cinereus	Koala	KoLge02	67	P1	M2	Juvenile	Ramírez-Chaves et al. 2016
Phascolarctos cinereus	Koala	KoLge01	76	P1	M3	Subadult	Ramírez-Chaves et al. 2016
Phascolarctos cinereus	Koala	Koala NR2138	101	P1	M4	Adult	Morphosource.org
Phascolarctos cinereus	Koala	Koala NR0862	123	P1	M4	Adult	Morphosource.org
Phascolarctos cinereus	Koala	Koala NR2137	129.37	P1	M4	Adult	Morphosource.org
Phascolarctos cinereus	Koala	Koala NR2139	130.2	P1	M4	Adult	Morphosource.org
Phascolarctos cinereus	Koala	TMM M-2946	135.63	P1	M4	Adult	Digimorph.org
Phascolarctos cinereus	Koala	NMV C2412	140	P1	M4	Adult	Feigin et al 2018
Sminthopsis crassicaudata	Dunnart	Scras_d40	11.08	-	-	Neonate	University of Melbourne
Sminthopsis crassicaudata	Dunnart	Scras_d45	12.7	P1	M1	Juvenile	University of Melbourne
Sminthopsis crassicaudata	Dunnart	Scras_d50	14.54	P2	M2	Juvenile	University of Melbourne
Sminthopsis crassicaudata	Dunnart	Scras_d53	15.16	P3	M2	Juvenile	University of Melbourne
Sminthopsis crassicaudata	Dunnart	Scras_d60	17.15	P3	M2	Juvenile	University of Melbourne
Sminthopsis crassicaudata	Dunnart	AMNH 196686	21.76	P3	M3	Subadult	Digimorph.org
Sminthopsis crassicaudata	Dunnart	Scras_adult	25	P3	M4	Adult	University of Melbourne
Sminthopsis macroura	Dunnart	Scras_d31	7.8	-	-	Neonate	Ramírez-Chaves et al. 2016
Sminthopsis macroura	Dunnart	Smac54d	15.5	P2	M2	Juvenile	Ramírez-Chaves et al. 2016
Sminthopsis macroura	Dunnart	Smacd64d	19.8	P3	M2	Juvenile	Ramírez-Chaves et al. 2016
Sminthopsis macroura	Dunnart	SmacPYE74d	21	P3	M3	Subadult	Ramírez-Chaves et al. 2016
Thylacinus cynocephalus	Thylacine	DZCU_8021	12	-	-	Neonate	Newton et al. 2018
Thylacinus cynocephalus	Thylacine	NMV C5755	29.11	-	-	Neonate	Newton et al. 2018
Thylacinus cynocephalus	Thylacine	NMV C5756	29.57	-	-	Neonate	Newton et al. 2018
Thylacinus cynocephalus	Thylacine	NMV C5758	29.97	-	-	Neonate	Newton et al. 2018
Thylacinus cynocephalus	Thylacine	TMAG A931	31	-	-	Neonate	Newton et al. 2018
Thylacinus cynocephalus	Thylacine	TMAG A930	58	-	-	Neonate	Newton et al. 2018
Thylacinus cynocephalus	Thylacine	AMS P762	70	-	-	Neonate	Newton et al. 2018
Thylacinus cynocephalus	Thylacine	ZMB 82165	127	P3	M2	Juvenile	Museum für Naturkunde, Berlin
Thylacinus cynocephalus	Thylacine	SAM M1957	129.6	P3	M2	Juvenile	South Australia Museum
Thylacinus cynocephalus	Thylacine	SAM M1956	145	P3	M2	Juvenile	South Australia Museum
Thylacinus cynocephalus	Thylacine	NMV C5743	152	P3	M2	Juvenile	Museum Victoria
Thylacinus cynocephalus	Thylacine	NMV C5744	156	P3	M2	Juvenile	Museum Victoria
Thylacinus cynocephalus	Thylacine	NMV C3149	184	P3	M3	Juvenile	Museum Victoria
Thylacinus cynocephalus	Thylacine	NMV C5750	185	P3	M4	Adult	Museum Victoria
Thylacinus cynocephalus	Thylacine	NMV C5748	186	P3	M4	Adult	Museum Victoria
Thylacinus cynocephalus	Thylacine	NMV C5741	191	P3	M4	Adult	Museum Victoria
Thylacinus cynocephalus	Thylacine	NMV C5742	200	P3	M4	Adult	Museum Victoria
Thylacinus cynocephalus	Thylacine	NMV C2163	208	P3	M4	Adult	Museum Victoria
Thylacinus cynocephalus	Thylacine	NMV C5747	225	P3	M4	Adult	Museum Victoria
Thylacinus cynocephalus	Thylacine	NMV C5749	228	P3	M4	Adult	Museum Victoria
Thylacinus cynocephalus	Thylacine	NMV C5745	230	P3	M4	Adult	Museum Victoria
Thylacinus cynocephalus	Thylacine	NMV C5746	232	P3	M4	Adult	Museum Victoria
Trichosurus vulpecula	Common brushtail possum	TV8	26.8	-	-	Neonate	Ramírez-Chaves et al. 2016
Trichosurus vulpecula	Common brushtail possum	TV3	32	-	-	Neonate	Ramírez-Chaves et al. 2016
Trichosurus vulpecula	Common brushtail possum	TV1	37.75	P2	-	Juvenile	Ramírez-Chaves et al. 2016
Trichosurus vulpecula	Common brushtail possum	TV2	42.3	P2	M1	Juvenile	Ramírez-Chaves et al. 2016
Trichosurus vulpecula	Common brushtail possum	NMV C10902	75	P2	M4	Adult	Feigin et al 2018
Trichosurus vulpecula	Common brushtail possum	TMM M-849	75.46	P2	M4	Adult	Digimorph.org
Trichosurus vulpecula	Common brushtail possum	DMM Z-834	83.73	P3	M4	Adult	Digital Morphology Museum - KUPRI
