# Supplementary material for: Ontogenetic origins of cranial convergence between the extinct marsupial thylacine and placental gray wolf
Source: Commun Biol. 2021 Jan 8;4:51. doi: 10.1038/s42003-020-01569-x (PMC7794302; doi:10.1038/s42003-020-01569-x)
Supplement: Supplementary file 5 — Supplementary Data 2 [file 42003_2020_1569_MOESM5_ESM.xlsx]

## Sheet: Full list
Column1	Column2	Column3	Column4	Column5	Column6	Column7	Column8	Column9
		Point	Midline	Bregma - Duplicate REMOVED	Mesoderm	Parietal	Cranial Vault	Cranial Vault (mesoderm)
		Point	Midline	Naso-frontal suture in the midline - Duplicate REMOVED	FNP	Nasal	Orbital	Oral-nasal (FNP / PA NCC)
		Point	Midline	Tip of the nasal bones in the midline - Duplicate REMOVED	FNP	Nasal	Oral-nasal	Oral-nasal (FNP / PA NCC)
								NCC = neural crest cells (ectoderm)
								FNP = frontonasal process
								PA = pharngyal arch

## Sheet: Landmark list
Table S5 - landmark locations and modules
Landmark #	Landmark pair #	Landmark type	Position	Landmark location	(1) Tissue origin [n=3]	(2) Goswami (2006) ammended to tissue origins [n=6]
1	16	Point	Right	Fronto-parietal suture at the intersection of the temporal crest	Mesoderm	Cranial Vault (Mesoderm)
2	17	Point	Left	Fronto-lacrimal suture at the medial orbital margin	FNP	Orbitofrontal (FNP NCC)
3	18	Point	Left	Zygomatico-maxillary-lacrimal junction	PA	Orbitofrontal (FNP NCC)
4	19	Point	Left	Anterior point of the zygomatic process of the temporal bone	PA	Zygomatic-pterygoid (PA NCC)
5	20	Point	Left	Zygomatico-temporal suture on the upper edge of the zygomatic arch	PA	Zygomatic-pterygoid (PA NCC)
6	21	Point	Left	Superior root of the zygoma (on the temporal bone)	PA	Zygomatic-pterygoid (PA NCC)
7	22	Point	Left	Posterior end of the zygomatico-temporal suture	PA	Zygomatic-pterygoid (PA NCC)
8	23	Point	Left	Lowest point on the anterior end of the zygomatic arch	PA	Zygomatic-pterygoid (PA NCC)
9	24	Point	Left	Infraorbital foramen	PA	Oral-nasal (FNP / PA NCC)
10	25	Point	Left	Maxillary-premaxillary suture (on premaxilla) at the alveolar margin	FNP	Oral-nasal (FNP / PA NCC)
11	26	Point	Left	Naso-premaxillary suture at the margin of the nasal aperture	FNP	Oral-nasal (FNP / PA NCC)
12	27	Point	Left	Fronto-naso-maxillary junction	FNP	Oral-nasal (FNP / PA NCC)
13	N/A	Point	Midline	Lambda	Mesoderm	Cranial Vault (mesoderm)
14	N/A	Point	Midline	Interpremaxillary suture at the inferior margin of the nasal aperture	FNP	Oral-nasal (FNP / PA NCC)
15	N/A	Point	Midline	Interpremaxillary suture at the alveolar margin	FNP	Oral-nasal (FNP / PA NCC)
16	1	Point	Right	Fronto-parietal suture at the intersection of the temporal crest	Mesoderm	Cranial Vault (mesoderm)
17	2	Point	Right	Fronto-lacrimal suture at the medial orbital margin	FNP	Orbitofrontal (FNP NCC)
18	3	Point	Right	Zygomatico-maxillary-lacrimal junction	PA	Orbitofrontal (FNP NCC)
19	4	Point	Right	Anterior point of the zygomatic process of the temporal bone	PA	Zygomatic-pterygoid (PA NCC)
20	5	Point	Right	Zygomatico-temporal suture on the upper edge of the zygomatic arch	PA	Zygomatic-pterygoid (PA NCC)
21	6	Point	Right	Superior root of the zygoma (on the temporal bone)	PA	Zygomatic-pterygoid (PA NCC)
22	7	Point	Right	Posterior end of the zygomatico-temporal suture	PA	Zygomatic-pterygoid (PA NCC)
23	8	Point	Right	Lowest point on the anterior end of the zygomatic arch	PA	Zygomatic-pterygoid (PA NCC)
24	9	Point	Right	Infraorbital foramen	PA	Oral-nasal (FNP / PA NCC)
25	10	Point	Right	Maxillary-premaxillary suture (on premaxilla) at the alveolar margin	FNP	Oral-nasal (FNP / PA NCC)
26	11	Point	Right	Naso-premaxillary suture at the margin of the nasal aperture	FNP	Oral-nasal (FNP / PA NCC)
27	12	Point	Right	Fronto-naso-maxillary junction	FNP	Oral-nasal (FNP / PA NCC)
28	29	Point	Right	ventral point of the paraoccipital processes	Mesoderm	Basicranium (mesoderm)
29	28	Point	Left	ventral point of the paraoccipital processes	Mesoderm	Basicranium (mesoderm)
30	N/A	Point	Midline	posterior-most point of the interparital process	Mesoderm	Cranial Vault (mesoderm)
31	N/A	Point	Midline	Midline Posterior point of the incisive foramen	PA	Molar (PA1 NCC)
32	N/A	Point	Midline	Posterior nasal spine	PA	Zygomatic-pterygoid (PA NCC)
33	N/A	Point	Midline	Midline suture between presphenoid and ptergoid	PA	Zygomatic-pterygoid (PA NCC)
34	N/A	Point	Midline	Midline suture between the ptergoid and basisphenoid	Mesoderm	Basicranium (mesoderm)
35	N/A	Point	Midline	Ventral point between basiocciptal and foramen magnum	Mesoderm	Basicranium (mesoderm)
36	41	Curve 1	Right	foramen magnum - ventral point	Mesoderm	Basicranium (mesoderm)
37	40	Curve 1	Right	foramen magnum - medial point	Mesoderm	Basicranium (mesoderm)
38	39	Curve 1	Right	foramen magnum - dorsal point	Mesoderm	Basicranium (mesoderm)
39	38	Curve 2	Left	foramen magnum - dorsal point	Mesoderm	Basicranium (mesoderm)
40	37	Curve 2	Left	foramen magnum - medial point	Mesoderm	Basicranium (mesoderm)
41	36	Curve 2	Left	foramen magnum - ventral point	Mesoderm	Basicranium (mesoderm)
42	62	Patch 1	Right	Frontal bone patch - suture between parietal, squamosal and frontal	FNP	Orbitofrontal (FNP NCC)
43	63	Patch 1	Right	Frontal bone patch - Posterior margin of orbit on frontal bone	FNP	Orbitofrontal (FNP NCC)
44	64	Patch 1	Right	Frontal bone patch - Zygomatic process of frontal bone	FNP	Orbitofrontal (FNP NCC)
45	65	Patch 1	Right	Frontal bone patch - orbital margin	FNP	Orbitofrontal (FNP NCC)
46	66	Patch 1	Right	Frontal bone patch - suture between frontal, zygomatic and maxillary	FNP	Orbitofrontal (FNP NCC)
47	57	Patch 1	Right	Frontal bone patch - suture between frontal and parietal	FNP	Orbitofrontal (FNP NCC)
48	58	Patch 1	Right	Frontal bone patch - Surface	FNP	Orbitofrontal (FNP NCC)
49	59	Patch 1	Right	Frontal bone patch - Surface	FNP	Orbitofrontal (FNP NCC)
50	60	Patch 1	Right	Frontal bone patch - Surface	FNP	Orbitofrontal (FNP NCC)
51	61	Patch 1	Right	Frontal bone patch - suture between frontal and maxilla	FNP	Orbitofrontal (FNP NCC)
52	N/A	Patch 1	Midline	Frontal bone patch - midline suture between frontal and parietal	FNP	Orbitofrontal (FNP NCC)
53	N/A	Patch 1	Midline	Frontal bone patch midline - Surface	FNP	Orbitofrontal (FNP NCC)
54	N/A	Patch 1	Midline	Frontal bone patch midline - Surface	FNP	Orbitofrontal (FNP NCC)
55	N/A	Patch 1	Midline	Frontal bone patch midline - Surface	FNP	Orbitofrontal (FNP NCC)
56	N/A	Patch 1	Midline	Frontal bone patch midline - nasofrontal suture in the midline	FNP	Orbitofrontal (FNP NCC)
57	47	Patch 1	Left	Frontal bone patch - suture between frontal and parietal	FNP	Orbitofrontal (FNP NCC)
58	48	Patch 1	Left	Frontal bone patch - Surface	FNP	Orbitofrontal (FNP NCC)
59	49	Patch 1	Left	Frontal bone patch - Surface	FNP	Orbitofrontal (FNP NCC)
60	50	Patch 1	Left	Frontal bone patch - Surface	FNP	Orbitofrontal (FNP NCC)
61	51	Patch 1	Left	Frontal bone patch - suture between frontal and maxilla	FNP	Orbitofrontal (FNP NCC)
62	42	Patch 1	Left	Frontal bone patch - suture between parietal, squamosal and frontal	FNP	Orbitofrontal (FNP NCC)
63	43	Patch 1	Left	Frontal bone patch - Posterior margin of orbit on frontal bone	FNP	Orbitofrontal (FNP NCC)
64	44	Patch 1	Left	Frontal bone patch - Zygomatic process of frontal bone	FNP	Orbitofrontal (FNP NCC)
65	45	Patch 1	Left	Frontal bone patch - orbital margin	FNP	Orbitofrontal (FNP NCC)
66	46	Patch 1	Left	Frontal bone patch - suture between frontal, zygomatic and maxillary	FNP	Orbitofrontal (FNP NCC)
67	87	Patch 2	Right	Parietal bone patch - suture between parietal, squamosal and occipital	Mesoderm	Cranial Vault (mesoderm)
68	88	Patch 2	Right	Parietal bone patch - suture between parietal and squamosal	Mesoderm	Cranial Vault (mesoderm)
69	89	Patch 2	Right	Parietal bone patch - suture between parietal and squamosal	Mesoderm	Cranial Vault (mesoderm)
70	90	Patch 2	Right	Parietal bone patch - suture between parietal and squamosal	Mesoderm	Cranial Vault (mesoderm)
71	91	Patch 2	Right	Parietal bone patch - suture between parietal, squamosal and frontal	Mesoderm	Cranial Vault (mesoderm)
72	82	Patch 2	Right	Parietal bone patch - suture between parietal / interparietal and occipital	Mesoderm	Cranial Vault (mesoderm)
73	83	Patch 2	Right	Parietal bone patch - Surface	Mesoderm	Cranial Vault (mesoderm)
74	84	Patch 2	Right	Parietal bone patch - Surface	Mesoderm	Cranial Vault (mesoderm)
75	85	Patch 2	Right	Parietal bone patch - Surface	Mesoderm	Cranial Vault (mesoderm)
76	86	Patch 2	Right	Parietal bone patch - suture between frontal and parietal	Mesoderm	Cranial Vault (mesoderm)
77	N/A	Patch 2	Midline	Parietal bone patch midline - posterior-most point of parietal / interparietal	Mesoderm	Cranial Vault (mesoderm)
78	N/A	Patch 2	Midline	Parietal bone patch midline - parietal / interSurface	Mesoderm	Cranial Vault (mesoderm)
79	N/A	Patch 2	Midline	Parietal bone patch midline - Surface	Mesoderm	Cranial Vault (mesoderm)
80	N/A	Patch 2	Midline	Parietal bone patch midline - Surface	Mesoderm	Cranial Vault (mesoderm)
81	N/A	Patch 2	Midline	Parietal bone patch midline - Surface	Mesoderm	Cranial Vault (mesoderm)
82	72	Patch 2	Left	Parietal bone patch - suture between parietal / interparietal and occipital	Mesoderm	Cranial Vault (mesoderm)
83	73	Patch 2	Left	Parietal bone patch - Surface	Mesoderm	Cranial Vault (mesoderm)
84	74	Patch 2	Left	Parietal bone patch - Surface	Mesoderm	Cranial Vault (mesoderm)
85	75	Patch 2	Left	Parietal bone patch - Surface	Mesoderm	Cranial Vault (mesoderm)
86	76	Patch 2	Left	Parietal bone patch - suture between frontal and parietal	Mesoderm	Cranial Vault (mesoderm)
87	67	Patch 2	Left	Parietal bone patch - suture between parietal, squamosal and occipital	Mesoderm	Cranial Vault (mesoderm)
88	68	Patch 2	Left	Parietal bone patch - suture between parietal and squamosal	Mesoderm	Cranial Vault (mesoderm)
89	69	Patch 2	Left	Parietal bone patch - suture between parietal and squamosal	Mesoderm	Cranial Vault (mesoderm)
90	70	Patch 2	Left	Parietal bone patch - suture between parietal and squamosal	Mesoderm	Cranial Vault (mesoderm)
91	71	Patch 2	Left	Parietal bone patch - suture between parietal, squamosal and frontal	Mesoderm	Cranial Vault (mesoderm)
92	112	Patch 3	Right	Facial patch - maxilla alveolar margin in line with centre of molar 1	PA	Molar (PA1 NCC)
93	113	Patch 3	Right	Facial patch - maxilla alveolar margin in front of molar 1	PA	Molar (PA1 NCC)
94	114	Patch 3	Right	Facial patch - maxilla alveolar margin between premolar 2 and 3	PA	Molar (PA1 NCC)
95	115	Patch 3	Right	Facial patch - maxilla alveolar margin behind canine	PA	Molar (PA1 NCC)
96	116	Patch 3	Right	Facial patch - maxillary-premaxillary suture (on maxilla) at the alveolar margin	FNP	Oral-nasal (FNP / PA NCC)
97	107	Patch 3	Right	Facial patch - maxilla bone surface	PA	Orbitofrontal (FNP NCC)
98	108	Patch 3	Right	Facial patch - maxilla bone surface	PA	Oral-nasal (FNP / PA NCC)
99	109	Patch 3	Right	Facial patch - maxilla bone surface	PA	Oral-nasal (FNP / PA NCC)
100	110	Patch 3	Right	Facial patch - premaxilla bone surface	FNP	Oral-nasal (FNP / PA NCC)
101	111	Patch 3	Right	Facial patch - lateromedial boundary of the nasal apperture	FNP	Oral-nasal (FNP / PA NCC)
102	N/A	Patch 3	Midline	Facial patch midline - nasofrontal suture in the midline	FNP	Oral-nasal (FNP / PA NCC)
103	N/A	Patch 3	Midline	Facial patch midline - nasals midline suture	FNP	Oral-nasal (FNP / PA NCC)
104	N/A	Patch 3	Midline	Facial patch midline - nasals midline suture	FNP	Oral-nasal (FNP / PA NCC)
105	N/A	Patch 3	Midline	Facial patch midline - nasals midline suture	FNP	Oral-nasal (FNP / PA NCC)
106	N/A	Patch 3	Midline	Facial patch midline - nasals suture at superior margin of nasal aperture	FNP	Oral-nasal (FNP / PA NCC)
107	97	Patch 3	Left	Facial patch - maxilla bone surface	PA	Orbitofrontal (FNP NCC)
108	98	Patch 3	Left	Facial patch - maxilla bone surface	PA	Oral-nasal (FNP / PA NCC)
109	99	Patch 3	Left	Facial patch - maxilla bone surface	PA	Oral-nasal (FNP / PA NCC)
110	100	Patch 3	Left	Facial patch - premaxilla bone surface	FNP	Oral-nasal (FNP / PA NCC)
111	101	Patch 3	Left	Facial patch - lateromedial boundary of the nasal apperture	FNP	Oral-nasal (FNP / PA NCC)
112	92	Patch 3	Left	Facial patch - maxilla alveolar margin in line with centre of molar 1	PA	Molar (PA1 NCC)
113	93	Patch 3	Left	Facial patch - maxilla alveolar margin in front of molar 1	PA	Molar (PA1 NCC)
114	94	Patch 3	Left	Facial patch - maxilla alveolar margin between premolar 2 and 3	PA	Molar (PA1 NCC)
115	95	Patch 3	Left	Facial patch - maxilla alveolar margin behind canine	PA	Molar (PA1 NCC)
116	96	Patch 3	Left	Facial patch - maxillary-premaxillary suture (on maxilla) at the alveolar margin	FNP	Oral-nasal (FNP / PA NCC)
117	122	Point	Right	Zygomatic arch - anterior midline point between maxilla and zygomatic	PA	Zygomatic-pterygoid (PA NCC)
118	123	Point	Right	Zygomatic arch - midline of zygomatic	PA	Zygomatic-pterygoid (PA NCC)
119	124	Point	Right	Zygomatic arch - midline between zygomatic and temporal	PA	Zygomatic-pterygoid (PA NCC)
120	125	Point	Right	Zygomatic arch - midline of temporal	PA	Zygomatic-pterygoid (PA NCC)
121	126	Point	Right	Zygomatic arch - posterior midline point of zygomatic arch	PA	Zygomatic-pterygoid (PA NCC)
122	117	Point	Left	Zygomatic arch - anterior midline point between maxilla and zygomatic	PA	Zygomatic-pterygoid (PA NCC)
123	118	Point	Left	Zygomatic arch - midline of zygomatic	PA	Zygomatic-pterygoid (PA NCC)
124	119	Point	Left	Zygomatic arch - midline between zygomatic and temporal	PA	Zygomatic-pterygoid (PA NCC)
125	120	Point	Left	Zygomatic arch - midline of temporal	PA	Zygomatic-pterygoid (PA NCC)
126	121	Point	Left	Zygomatic arch - posterior midline point of zygomatic arch	PA	Zygomatic-pterygoid (PA NCC)
127	128	Point	Right	Anterior root of the zygoma (on the temporal bone)	PA	Zygomatic-pterygoid (PA NCC)
128	127	Point	Left	Anterior root of the zygoma (on the temporal bone)	PA	Zygomatic-pterygoid (PA NCC)
