# Supplementary material for: Ontogenetic origins of cranial convergence between the extinct marsupial thylacine and placental gray wolf
Source: Commun Biol. 2021 Jan 8;4:51. doi: 10.1038/s42003-020-01569-x (PMC7794302; doi:10.1038/s42003-020-01569-x)
Supplement: Supplementary file 6 — Supplementary Data 3 [file 42003_2020_1569_MOESM6_ESM.txt]

LM3=131
11.778654 -3.3957095 -1.6447659
9.1686859 -3.3882771 5.9365501
7.7800732 -0.72135025 9.3495264
9.958786 8.6789742 -0.78616142
8.3478088 7.5272703 -2.862236
11.222229 7.2672997 -6.4309025
10.198162 9.713232 -5.0034714
4.3145447 9.3338108 4.3632355
4.7655792 2.4202838 9.812664
-1.1816826 4.3957767 16.086933
-0.031730652 -2.0966716 20.714195
6.3731079 -4.8845882 10.754433
5.3821449 -5.205677 -18.091019
7.0035286 -11.288862 -6.010251
2.3919182 -7.8608384 10.071505
-2.6066132 -3.149339 23.281059
-4.3651428 0.92303771 20.841366
-5.1175585 1.8306999 21.679462
-2.0979233 -12.330901 -3.4402857
-3.9756041 -10.73699 4.1433926
-7.1575184 -7.8137922 6.9212484
-12.829521 -4.4998741 -4.2369037
-11.968178 -5.4553823 -5.5653424
-11.027857 -5.1337786 -8.7339344
-12.709618 -3.2604632 -8.1831589
-11.757774 0.10123935 1.6709633
-7.4047241 -4.9613199 7.5894051
-7.6676025 0.90624547 14.762581
-3.779273 -4.3638306 20.216042
-2.4308634 -10.078838 9.3756294
-8.1809177 4.954145 -16.370831
2.6195517 11.194848 -14.783611
3.3508224 -1.2902675 -21.9007
-4.2568054 1.755686 14.702477
-2.8833504 3.635185 -0.18672943
-1.9811974 3.240869 -3.3803883
-2.5193176 5.1183844 -9.4641914
-2.4210587 7.0571527 -13.894527
-4.8255658 6.5570345 -15.933968
-4.6285348 4.1479983 -18.724356
0.15212058 3.6883214 -20.683933
0.6803028 4.1289229 -20.66357
2.2201343 7.9171753 -17.675688
-0.41613603 9.207346 -15.183171
-6.4415846 -8.7732286 -7.4281693
-3.9264476 -9.9718657 -2.8529949
-2.8855784 -10.948627 1.3967788
-4.2499237 -10.740553 5.2937908
-5.2286415 -9.6162424 7.0962067
1.4981161 -12.940008 -6.6956568
1.3096271 -12.397795 -1.3213167
0.67952728 -11.376012 3.0311947
-0.56605721 -10.854001 6.6624813
-1.7966442 -10.288279 9.0293236
7.0025597 -11.287068 -6.0102987
5.8107333 -10.778736 -0.43304771
4.2736497 -9.5374918 3.895561
3.1933024 -8.6335096 7.4144921
2.3723261 -7.8622975 10.044892
11.143864 -7.3550363 -5.0362129
9.5484209 -7.3282433 0.25510803
7.4866738 -7.1791019 4.3981423
6.8776379 -6.3058257 7.8614597
6.5870762 -5.2206135 10.235168
11.307032 1.5383688 -4.2678747
9.7407398 -1.7972043 -0.19219887
9.1877537 -3.3217356 3.8040307
8.6886749 -3.0821285 8.5195885
7.4102879 -1.0662806 10.159111
-6.8810444 -3.8917825 -18.010237
-6.0101619 -7.1814923 -16.266834
-5.6627965 -9.1040659 -13.970966
-5.8376145 -9.6867952 -11.110986
-6.4729786 -8.795393 -7.6688623
-0.82905489 -4.0506368 -20.839504
0.95247233 -8.1320648 -17.863728
1.9393169 -10.899323 -14.450209
2.0323987 -12.155647 -10.849195
1.101935 -12.883487 -7.6135178
3.9972398 -2.4444656 -21.138176
6.0316691 -5.8961506 -17.224546
7.3888173 -8.6750355 -13.64989
7.5846138 -10.267395 -9.9065266
7.0324049 -11.158743 -6.3768468
7.4162493 0.76363951 -19.127773
9.9914446 -2.4032748 -16.274311
11.455448 -4.7468247 -13.000438
11.687819 -6.1488914 -9.4084997
11.6066 -6.6747041 -5.5197845
9.8990059 5.5801425 -15.193988
11.601508 3.3404162 -13.681782
12.678045 2.0860894 -11.508504
12.723577 1.6290288 -8.4285698
11.420957 1.9875803 -4.5889707
-10.630149 -0.57645142 5.5131488
-10.303087 -0.60603994 6.7969217
-10.172694 -0.41366461 8.9290361
-8.9246092 -0.039808296 11.719821
-7.8241615 0.6608777 15.236473
-4.7952385 -9.3837843 8.5977478
-3.8627071 -8.1260757 11.617554
-4.216753 -6.3246799 14.507511
-4.6558666 -4.9886613 17.443352
-5.436964 -2.7908344 19.536858
2.3354456 -7.7789278 10.324324
1.7833246 -7.2915196 12.024626
0.79967755 -6.3969226 14.751803
-0.53716677 -5.1223264 18.588045
-2.526989 -3.205646 23.218229
6.9538383 -1.4067854 11.011639
5.2297096 -2.2877967 12.98175
3.446228 -2.0848482 15.075592
1.6874657 -1.4059961 18.002556
-0.52053452 0.51572222 20.192368
3.2444112 7.3362226 8.1058044
2.8792057 6.6422997 9.8146544
2.1650579 6.2138066 11.924784
0.56350833 4.855792 13.778496
-1.1607419 4.2939849 16.160107
4.8305569 6.2418547 8.0506296
7.9592247 9.2852745 3.468791
10.033478 9.0976801 -2.0134926
10.571968 8.8471384 -3.8069344
10.925697 9.0314455 -5.5271859
-10.429325 -2.4411139 5.6581521
-13.237926 -3.0026724 0.34944725
-12.829304 -4.0016794 -5.3966174
-12.491177 -4.3609214 -7.2149801
-12.316498 -4.5317326 -8.8609505
-9.4224014 -4.1255298 -7.4726634
8.8159866 6.5004578 -4.5920458
ID=Bpen24228

LM3=131
8.9842834 3.0696111 3.0696735
4.3444424 1.1933376 9.1459141
1.6204643 1.7864227 10.656216
1.4034176 9.0514688 2.3219795
2.5302105 9.167078 1.4877853
3.6319313 9.8209019 -2.0196915
1.6261883 9.9947147 -0.67782021
-3.1820724 6.416482 5.7993727
-0.77097917 2.5135438 10.036562
-6.1710606 1.3184303 12.164686
-2.9596601 -2.8918376 15.342026
2.7487416 -1.3341769 11.780235
8.2518005 0.22225197 -11.816673
11.159958 -4.68501 -2.7371511
2.2871008 -5.0678039 9.6202621
-4.9256392 -4.8633614 16.696962
-7.0387583 -3.1116185 13.811522
-7.6142769 -2.7030561 14.947153
3.5417881 -10.274198 -1.6184006
0.071270257 -9.5681543 5.2467718
-3.0943117 -8.9680643 6.7309422
-5.6255827 -8.3216047 -3.9108253
-4.8017597 -8.6203747 -4.7885633
-3.5282307 -7.7486343 -8.7827492
-5.495594 -7.3213477 -6.803937
-8.3150959 -6.0914359 1.3582213
-4.715004 -7.7093968 6.4457154
-8.8694839 -4.5922146 10.142263
-4.2857437 -6.1762075 14.139845
-0.29083443 -9.0145493 8.639328
-5.3499174 0.40197513 -12.845802
-1.8078752 9.1227932 -9.6589775
4.5326853 2.7386308 -14.901875
-5.7082558 -2.2387652 10.27511
-3.5514259 0.43875659 0.7230134
-2.1163826 0.30235526 -0.82088566
-2.4774551 2.1746671 -5.53232
-3.30196 4.0353098 -9.6341524
-4.1043959 2.4920945 -12.644796
-2.6005466 1.8384145 -13.76088
0.51812816 4.1982322 -14.508566
0.71672434 4.8168836 -14.318321
-0.48243177 7.1856074 -11.719543
-2.3045869 7.0014129 -11.045386
-0.26582679 -9.1202888 -5.1345911
1.6449798 -9.6970968 -0.56398004
2.3419511 -9.7425747 3.2372344
0.89295197 -9.539937 4.8674965
-0.34863472 -9.7887592 6.6624603
8.1850061 -8.9859295 -3.3463187
6.6791615 -9.1294575 1.4892051
4.9529562 -8.3036222 4.9556842
2.7903328 -8.2978182 7.0186214
0.16660881 -8.9936199 8.6972752
11.117694 -4.9390588 -2.1387844
9.012105 -5.7447014 2.7164824
6.4859672 -5.8028417 6.0158458
4.1231709 -5.1448722 8.1145115
2.3225884 -5.0346823 9.6246605
12.044063 0.0025639643 -0.12802002
9.720993 -1.644089 4.2935452
7.2437201 -2.7007465 6.8866949
5.3170776 -2.1330943 9.0006466
3.3189697 -1.3704042 11.42375
6.4263144 6.3330741 0.90702063
7.190135 2.9732158 4.5534062
6.6600518 1.1362435 6.808814
5.2932549 0.70666641 8.4402828
4.0069942 0.60928154 10.474495
-0.68398434 -5.1454873 -13.260571
0.62326068 -6.7637653 -12.290426
1.0683025 -8.0575151 -10.711782
0.696226 -9.0070553 -8.3425608
-0.30455384 -9.1017056 -5.1281085
2.843504 -1.4545252 -14.85327
5.2957306 -4.4860516 -13.057812
5.989471 -7.9526844 -10.243774
7.5277281 -8.8667622 -5.9807067
8.3313284 -8.8808765 -3.1214619
5.5487299 2.2520723 -14.369882
8.5467987 0.14845434 -11.604884
10.878294 -2.1720185 -7.4622512
11.581942 -3.6634119 -3.8666096
11.133007 -4.6887941 -2.7048082
5.9862537 6.3050275 -12.018024
9.2481651 5.4380555 -9.3590822
11.155732 5.1904407 -5.4003639
11.910653 2.5166304 -2.2146201
12.076274 0.21127683 -0.18074644
5.418365 9.3998899 -7.9003587
6.8951864 8.9817104 -6.6445432
7.6523647 8.4758472 -4.8222365
7.6736798 7.83043 -2.3435216
6.8141155 6.5459485 0.52609736
-8.4547882 -5.1751828 3.7760313
-8.3509541 -4.9971347 4.5221548
-8.5132303 -4.874002 5.8308892
-8.6863995 -4.7602129 7.6862707
-8.8198147 -4.6164169 10.137884
-1.6018996 -9.4073133 7.8906803
-2.2560053 -8.415451 9.5805111
-3.5569236 -7.0459814 10.961494
-4.6647124 -6.5267715 12.29738
-5.9105148 -5.7676711 13.538534
2.3004711 -5.0565825 9.6203985
1.1725767 -5.1271954 10.61249
-0.37118235 -5.1331902 12.128057
-2.5650883 -5.162302 14.625887
-4.8882236 -4.8023272 16.557608
2.2137632 1.0005599 11.246983
0.55866337 -0.10246605 12.298573
-1.2023487 -0.7153309 12.800724
-2.7876072 -1.0921481 13.977905
-4.3727989 -1.5162365 14.894985
-4.3419447 4.7908626 7.0732212
-4.6228542 4.1730757 7.7411718
-5.0609312 3.4353917 8.8344364
-5.5887599 2.5465045 10.333782
-6.166872 1.3097253 12.219198
-2.7365789 5.7861705 7.3604918
-0.6910181 8.4291124 4.2915392
1.5461774 9.501646 1.4241352
2.3852596 9.8975 -0.11056519
2.5474758 10.290071 -1.2738752
-7.8009605 -6.8809037 3.1146812
-7.4836502 -7.7542362 -1.0521736
-5.7132149 -8.1511431 -4.6857014
-5.1488819 -8.0796776 -6.1979017
-4.7607708 -7.7195339 -7.9164066
-3.9676247 -6.5177469 -6.5139771
2.1151314 8.192668 -1.2615185
ID=Bpen24240

LM3=131
-9.4130316 10.691518 -2.0174255
-7.9146843 7.6140556 7.0687332
-9.0094833 2.3491952 10.576927
-15.97068 -1.2646033 -2.8785934
-16.009644 0.46851212 -3.981328
-15.586298 2.183146 -9.5837631
-16.364594 -1.1693432 -9.3658228
-11.080086 -6.8274822 3.2314181
-7.8244553 -1.0312433 9.0363464
-3.2409821 -8.7780256 16.690865
-0.99092102 -2.499532 23.482328
-4.8720837 6.0352583 12.278526
-0.35265684 11.870637 -18.195145
0.88639975 15.424724 -4.6665392
1.3732107 6.7331476 10.804344
2.3157606 -3.9704533 26.894096
1.8929515 -9.2344627 23.237389
2.0932734 -9.9878054 23.751976
9.8971119 10.670558 -3.0993419
9.6840706 7.0222125 5.384491
10.669029 2.1419039 9.312912
15.946121 -1.901898 -5.1313634
15.973434 -0.24487789 -6.3652239
15.24312 1.5732327 -12.361374
15.634178 -2.1695504 -11.837613
11.378674 -7.3297286 1.6903114
9.9787102 -1.5743508 8.3708897
5.2426834 -9.0317307 16.046858
4.3229523 -2.388967 23.236603
7.0036907 5.6197834 11.52865
6.3864479 -5.3958793 -20.675232
-8.5063171 -5.2145429 -19.43602
-0.85664892 7.1207538 -23.771126
1.0335164 -7.8847313 15.337462
0.054667473 -5.4519868 -2.8716807
0.040255547 -3.5973771 -5.8682685
-0.26623631 -4.8542137 -12.48991
-0.83654785 -5.1264882 -18.064953
1.9848491 -4.9766588 -20.786074
3.4767513 -1.4830782 -22.573198
-0.58743477 0.87728006 -24.109655
-1.3999201 0.98657984 -24.091991
-5.2543211 -1.4471221 -22.070488
-3.9420323 -4.8346834 -20.190844
11.549088 6.1118422 -6.5312676
9.6821423 8.542119 -1.5600669
8.7593002 8.9398489 2.9610939
9.6290512 7.1322722 5.4776688
10.607972 4.4884725 7.6612663
6.7374597 13.473328 -5.1709013
5.7953815 12.990722 -0.36637497
4.7943716 11.267221 3.6308622
6.1418648 9.0459108 7.0742531
7.1100922 6.1549749 11.133511
0.89710689 15.420471 -4.6399765
0.87321615 14.087173 -0.0086076707
0.90679336 11.857855 3.9655051
1.0497417 9.3741932 7.5342431
1.3113096 6.7086091 10.867714
-5.3941164 14.585893 -4.5358834
-4.4643426 13.290117 0.27969334
-3.384454 11.351323 4.3087778
-3.7098026 9.2974367 7.8893394
-4.8007717 6.4682622 11.903648
-11.430999 7.1583586 -5.3342175
-8.9006414 8.4661427 -0.59570909
-7.5643921 8.9742937 4.0188508
-7.6004896 8.0082426 6.817646
-8.5160542 5.2687163 9.2348289
9.3683643 3.9014704 -20.990242
10.815174 6.6053662 -17.680048
11.922926 8.0397749 -14.32643
12.152335 8.0021496 -10.621936
11.366439 6.4295206 -6.6429167
4.4362984 7.8625884 -22.461937
5.6802478 11.605764 -18.008434
6.3998847 13.763227 -13.593134
6.5836825 14.269216 -9.4061422
6.6457858 14.216763 -5.2918572
-0.76365185 9.0011387 -22.285007
-0.30711049 12.506541 -17.313278
0.11367702 14.961202 -12.909195
0.50806594 15.625436 -8.8115778
0.81075686 15.399618 -5.0987034
-6.0838246 8.2513514 -21.491512
-6.2863507 11.890128 -17.186094
-6.238512 14.039268 -12.971487
-5.9095521 14.623526 -8.8417616
-5.7719216 14.437042 -4.5287552
-10.956293 4.4620161 -19.05447
-11.498023 7.2816911 -16.17733
-12.131076 8.7438278 -13.064513
-12.153108 8.6637688 -9.4796619
-11.425789 6.8803663 -5.430028
8.8265495 -7.3568797 5.7665844
8.5919266 -7.3689103 6.8744464
8.0682831 -7.9042821 9.1047888
6.2981362 -7.7845993 12.060126
5.1404076 -9.0500345 16.47039
9.0931892 4.0752201 11.332233
8.1145916 2.1659553 13.3591
6.5866451 -0.027638936 16.582355
5.9347458 -2.4646912 19.640297
4.9018974 -5.5497265 22.17371
1.4197046 6.2212329 11.207377
1.1598078 5.4469066 13.108283
1.214856 3.5489838 16.3773
1.6388826 0.67056495 21.228554
2.3029978 -3.9380519 26.885845
-7.0539055 4.997437 11.740623
-5.6857839 2.4266348 14.366821
-3.9969311 -0.0058130235 17.344551
-2.9015961 -1.9401983 20.292465
-1.6615295 -5.1951184 22.81295
-7.8746004 -6.999402 6.8481913
-7.5624161 -6.9458017 7.8100038
-6.8910809 -7.4125857 9.8213072
-4.6491065 -7.67451 12.716585
-3.0935123 -8.8675365 16.916039
-10.109924 -5.0154839 6.4681487
-15.083134 -4.3548989 0.91153526
-16.169323 -1.3675922 -4.2667036
-16.403423 -0.22250262 -6.7912617
-16.59977 0.42095929 -9.6837339
10.783352 -4.8568096 5.508121
15.181095 -5.1926479 -0.60872746
16.06881 -2.0230901 -7.0083418
16.057159 -0.85633487 -9.6241188
16.064194 -0.42766717 -12.136838
13.860207 -0.57188833 -9.9191656
-12.931101 0.96565115 -7.2823439
ID=Bpen24242

LM3=131
7.7588224 -6.5799232 -0.65394974
3.6129003 -8.1410027 5.7811909
2.7508488 -5.2392015 9.4078903
9.0032082 2.3077059 2.5863953
9.627243 1.9456483 1.3681717
10.615723 2.5506029 -2.1448383
10.163948 3.937021 -0.53025436
4.8825474 3.9144456 6.5312901
1.5078239 -2.3746042 10.146221
-2.2784996 0.25991985 14.639042
-4.6366844 -6.5362988 15.626425
0.01634407 -8.4403267 9.7063828
3.6816335 -0.89605844 -15.544113
0.92825842 -10.470749 -7.5782423
-3.8840055 -8.8559942 6.6990485
-7.5446558 -6.388473 17.559177
-7.1488075 -2.2940342 16.296642
-6.8766994 -2.1142607 17.326199
-8.0624514 -6.9654174 -6.3776321
-9.5165195 -7.4690828 2.2830217
-10.324074 -5.441278 5.0136604
-11.269737 2.4169772 -4.4251194
-10.96003 2.1179636 -5.4797873
-9.7928448 2.6583312 -8.4495592
-9.943531 4.0290494 -7.3325472
-10.291779 3.8560891 1.5406675
-9.9189911 -2.4132316 6.4479556
-9.1848907 0.68617105 12.50423
-8.4813042 -6.1843233 14.298882
-8.3645344 -8.4358978 7.073494
-2.8886471 10.791648 -11.825291
7.4150124 10.68227 -8.4464226
4.4957247 3.9224875 -16.921967
-5.2805862 -1.0962036 11.915674
-1.451086 3.5762825 1.1463261
-0.65200996 3.794317 -1.4570885
0.77523041 6.7524939 -5.8340874
1.7789917 9.2903433 -9.0156841
-0.17771336 10.401792 -12.001114
0.19290456 8.7606268 -14.081516
3.6620383 7.4180365 -15.527154
4.221858 7.4240527 -15.338783
6.1126151 8.8423252 -11.672503
4.4814992 10.214249 -9.7925072
-8.9098654 -1.9687142 -7.4955673
-8.2986584 -5.7209959 -4.342164
-8.2012424 -8.0182734 -0.88579905
-8.9425163 -7.8695707 1.4857581
-9.8374186 -7.9253488 3.67029
-4.5329924 -9.9117031 -7.2179656
-4.8967381 -10.372472 -3.9838543
-5.3039074 -10.385927 0.043953832
-6.9901848 -9.8501759 2.9161918
-8.3688202 -8.8177252 6.269568
0.87143803 -10.44805 -7.6860805
-0.61329925 -11.037271 -2.9810185
-1.9789565 -10.689414 0.93919861
-3.0549073 -9.9129648 4.0292897
-3.9278071 -8.9177828 6.5243826
5.2557707 -10.0247 -4.2364101
4.0352268 -10.322855 -1.1566846
1.4119303 -10.44383 2.1511889
0.28190613 -9.8204002 5.6744709
0.15412235 -8.6671906 9.3031902
9.2696266 -2.0314803 -1.4287634
6.9204144 -5.5636196 0.52999562
4.6894035 -7.7768846 3.0525196
3.1247454 -8.7059774 7.1155386
3.2718024 -7.3970857 7.9956226
-5.1804724 3.4796917 -15.480504
-6.3583398 0.92135096 -14.359239
-7.4675045 -0.82245618 -12.837982
-8.3283768 -1.7882664 -10.78207
-8.9047546 -1.9712481 -8.2188148
0.0071449364 2.779048 -16.934551
-1.4937106 -2.3360782 -16.15056
-2.5440316 -5.9083958 -14.034859
-3.1909192 -7.9298944 -11.67521
-4.2305627 -9.7345867 -8.1937466
4.4463749 2.5265956 -16.676367
3.5787389 -2.9958751 -14.630377
2.828793 -7.0285811 -12.675203
2.1811852 -9.1756201 -10.299232
1.5644759 -10.219754 -8.1706314
8.2787237 2.7371595 -14.373747
8.2246084 -2.1763523 -13.083927
7.7114377 -5.7505908 -11.086744
6.9674954 -7.9111018 -8.5843954
5.7757168 -9.7734432 -5.0438328
11.179254 3.4226778 -9.8613434
11.364326 1.0932679 -9.0535583
11.354533 -0.47724813 -7.4048877
10.783972 -1.3732932 -4.7995429
9.3640976 -1.5086641 -1.4720668
-9.9964762 2.8342657 5.1058984
-9.6820297 2.522146 5.7957339
-9.7060471 2.2550416 7.3692775
-9.5246668 1.4278721 9.6155462
-9.3506279 0.27438137 12.606842
-9.2711334 -6.5989838 8.4009752
-9.9370651 -7.0545378 6.32722
-8.7632942 -5.922473 10.260553
-9.022995 -5.3884535 12.136267
-9.131649 -4.4220099 14.362661
-3.9761677 -8.7025537 6.6990695
-4.3946095 -8.5441113 8.5490475
-5.203402 -8.0321188 10.919983
-6.1715536 -7.4583311 13.96144
-7.4664669 -6.4871116 17.479033
1.7868309 -7.208847 9.8709736
0.22181892 -6.460896 11.273727
-1.4100018 -5.7762156 12.500912
-2.5287323 -5.3328953 14.207888
-3.8626385 -4.3099585 16.202148
2.7895067 2.8005016 9.030117
2.0927262 2.383769 9.8882036
0.96751922 1.7864954 11.14111
-0.60686839 0.99753332 12.786988
-2.5137634 0.11066398 14.90822
3.6028633 1.3625797 8.9904661
7.0049133 3.0183713 5.9007711
9.3112278 3.1730442 1.7903481
9.9734058 2.9252465 0.40136433
10.60676 3.2931566 -1.2126083
-10.676365 1.7486911 4.1150103
-11.522751 3.1589985 -0.59065533
-10.861519 3.0337439 -5.5896492
-10.476437 3.2496297 -6.8967962
-10.119675 3.5402703 -8.0279112
-8.9654121 3.6772199 -7.239398
8.7977085 2.8769848 -1.4739733
ID=Bpen24246

LM3=131
-8.3384914 6.8659377 -21.141521
-9.0211611 14.20828 -3.7373085
-10.85545 12.094907 5.2342281
-19.23259 -1.6890901 -7.8826151
-19.78112 -2.8529487 -9.0061979
-19.313231 -6.1006942 -15.199844
-19.950684 -7.8467469 -10.0486
-12.186764 -1.4037385 7.8017073
-7.6178818 8.7293777 9.7057142
-0.12358856 10.033208 25.504004
0.10661316 20.480986 25.738447
-5.7912073 17.999287 4.8864441
-2.7040038 -6.1155124 -32.108261
-1.2155609 8.3036871 -23.100925
1.8453674 18.40675 3.3545847
4.4491329 24.173437 30.9923
4.4244275 14.063937 29.804203
4.4677372 14.233431 31.827324
6.0533967 6.9870276 -22.299938
10.836243 14.049779 -6.0976601
15.548393 9.6848326 2.3311377
19.869034 -3.4945357 -10.296417
19.295937 -2.192944 -12.493587
18.021118 -5.8565502 -19.532681
19.761688 -8.6504469 -15.918193
16.513641 -1.318637 5.071456
12.897812 9.4630365 7.309752
7.7022934 10.098319 25.442278
7.4138718 20.35799 25.016666
9.0624981 18.296022 4.359108
9.1826515 -23.290684 -19.791458
-10.273832 -23.32143 -17.708336
-2.7449226 -11.992081 -33.315437
4.0478315 9.6330118 22.921997
1.6510429 -7.0327325 -0.95607376
0.12070465 -10.880979 -10.342859
-0.27205086 -16.425858 -15.279377
-0.92129803 -22.443201 -19.778423
3.7168851 -22.94739 -21.803394
3.7257395 -19.955719 -25.183666
-1.5533456 -20.065527 -27.592783
-2.5531192 -19.93343 -27.349056
-6.4534035 -20.518616 -23.895906
-5.4688878 -22.693853 -21.091076
12.015169 -1.0026855 -19.28771
8.8472557 6.5623693 -14.137156
9.319273 13.135767 -9.9915037
11.517673 14.621681 -3.9912281
13.698135 12.917725 1.3886547
5.471734 6.8642411 -22.872021
5.2064934 10.873514 -16.860079
5.4437237 14.072937 -10.158653
7.3760109 17.555344 -3.0575266
9.2091103 18.205429 3.5855732
-1.2886178 8.3445101 -23.040403
0.04712534 11.454898 -16.992704
0.78699535 13.741098 -9.8379765
1.4948295 16.100563 -3.0788009
1.9428253 18.474819 3.6463864
-8.9723606 5.9255486 -21.361427
-5.2576942 10.847846 -16.014347
-3.8379228 13.378543 -9.4355307
-4.0618629 17.08301 -2.4326382
-5.6773958 18.095337 3.9716434
-13.33672 -0.46992117 -16.634594
-10.046319 6.8526239 -13.609902
-8.6178865 12.482689 -8.7624121
-9.0210314 14.899047 -1.678936
-10.190001 13.228873 4.3318405
8.2376757 -13.348338 -29.654694
9.9458818 -8.5575666 -28.523956
11.146724 -4.903904 -26.446018
11.860053 -2.3866696 -23.438379
12.094213 -0.99822628 -19.501053
2.9156928 -10.270853 -32.609966
3.9639287 -4.6834297 -31.637589
4.6520414 -0.16179891 -29.504339
5.1164322 3.4214966 -26.596779
5.3396654 5.9595757 -22.890537
-2.2872124 -9.2081118 -33.146423
-2.1261137 -3.4564085 -31.498291
-1.9146428 1.4745793 -29.60923
-1.5912013 5.1064863 -26.625776
-1.2283515 8.1008043 -23.386454
-7.5103035 -10.1041 -31.490026
-8.0382023 -3.9643745 -30.319172
-8.0723829 0.70641416 -28.047512
-7.9214315 4.1952486 -25.176104
-7.8210125 6.7138023 -22.077023
-12.329798 -13.121132 -26.979301
-13.605404 -7.0573859 -26.213268
-13.773692 -2.9415383 -24.077183
-13.421104 -0.65167427 -20.961245
-13.148927 0.18327737 -16.85874
13.282765 0.81635189 7.4509773
12.663854 1.6518573 9.4798174
13.059171 3.5565901 12.78152
8.2756653 8.2940292 18.475189
7.8451691 10.256662 25.686872
13.120789 14.260144 3.4409485
11.888309 15.366159 7.2557659
10.314469 17.469961 13.829905
8.9123526 18.780285 19.615332
7.7582703 17.421349 26.842194
1.8611493 18.645468 4.2657657
2.1024883 18.780136 4.666482
2.5560915 20.01922 9.1738405
3.2758811 22.04722 17.965431
4.2741756 24.228386 31.031305
-8.4795303 15.673003 5.0959964
-5.9564896 17.117481 9.2434349
-3.9715424 18.075775 14.485394
-2.2211189 18.876614 20.500856
0.088710785 17.247234 27.515213
-8.4390097 0.38055196 9.8555613
-7.4726081 1.8423831 11.043075
-7.2385077 3.7192981 14.298971
-2.1124382 7.8765197 17.675205
-0.28883737 10.301867 25.744991
-11.060814 3.5877681 8.2940226
-16.997368 -1.1570077 1.7205648
-19.888893 -4.2283082 -6.1492414
-20.242577 -5.4482603 -9.4338818
-20.410194 -6.4912705 -12.73084
16.353424 2.4395745 5.4145784
17.858025 -2.8184235 -3.6466131
20.20282 -4.6599631 -10.804852
20.285744 -5.5213118 -14.418169
19.749138 -7.3048968 -17.723772
14.084675 -5.9293146 -16.57547
-14.7626 -5.9506311 -13.56876
ID=Bpen24247(adult)

LM3=131
0.92654514 6.1748643 24.105518
4.5175495 14.45943 20.604156
7.5907745 12.307635 17.096451
5.308567 3.1971691 19.776442
4.7941017 3.1614923 20.567795
0.61058664 -1.0712699 21.817616
3.857029 0.46169898 19.590794
7.1551781 6.6360793 14.310892
6.8741188 14.696163 15.883046
9.2227306 19.081659 12.325026
7.2805977 23.791031 15.164328
4.3813381 17.314322 20.443016
-10.186366 0.57596231 24.729137
-6.4801707 10.331541 24.304634
-0.044953585 17.941454 19.294598
4.8057108 24.39012 15.216749
6.4898434 24.166084 10.514265
6.7088566 23.829573 10.237785
-10.357479 11.984965 18.983551
-4.3804855 19.124418 16.796223
-4.37187 18.086834 11.309866
-11.559563 10.942503 12.134907
-11.923353 10.751332 13.233681
-13.669947 5.6845131 15.022739
-13.05447 7.8531375 12.452972
-8.0810375 12.28077 8.7713852
-2.7296753 19.049498 11.653498
1.8351154 23.637831 9.7229881
3.8350565 25.434568 13.579323
-2.369266 20.285614 17.52013
-12.608064 -1.5701303 14.004031
-3.4844837 -5.4018784 18.200729
-10.980761 -2.1984222 24.105679
4.3406892 20.054268 12.465437
-2.2235765 7.1726093 14.398642
-2.9137859 7.2521453 15.420076
-5.5055614 1.272024 15.598183
-7.4705801 -3.1669426 15.930668
-9.9929667 -3.7986791 15.438767
-12.086375 -3.2409234 17.716381
-10.851933 -4.0951867 20.970171
-10.295639 -4.3148575 21.239368
-6.8243346 -5.5004997 19.877823
-6.7109265 -5.2851496 16.970219
-10.567334 11.029621 16.619989
-7.4366455 14.015909 18.032452
-5.8545194 16.783297 18.719349
-4.8025799 18.342875 17.470713
-3.873085 19.626518 16.43664
-9.3346777 11.362407 21.914795
-6.6941452 14.232938 21.399303
-4.6868982 16.27758 20.503286
-3.6541252 18.198061 19.314556
-2.6328678 20.018057 17.76869
-6.4576221 10.266101 24.346012
-4.1751013 13.131128 23.12822
-2.2346997 15.183325 21.758806
-0.91909409 16.936855 20.384491
0.16836894 18.351076 19.254662
-2.5490513 8.4696627 25.468307
-1.1143758 11.827726 24.147879
0.23918921 14.082031 22.793991
1.4846737 15.902481 21.732876
3.9277208 17.126553 20.559566
1.9271576 5.6688447 22.665197
1.8317564 9.6788931 22.538063
2.6352577 12.558306 22.458797
3.5791693 14.199854 21.760532
4.7125902 15.748947 20.68359
-14.484126 2.3323119 18.339796
-13.950531 4.0684247 18.370729
-13.358571 6.0280137 18.124119
-12.500427 8.1637888 17.58177
-11.171013 10.373853 16.784954
-13.254539 0.0022392846 22.041224
-12.393345 3.2829082 22.781698
-11.600748 6.2828941 23.078939
-10.508985 8.7935028 22.663746
-9.5541286 10.967251 21.887873
-11.098254 -1.5851982 24.329182
-9.7584772 2.1123376 25.064054
-8.6262283 5.3064351 25.445736
-7.5090771 7.9526782 25.081451
-6.565577 10.124462 24.363178
-7.4926157 -2.4207633 24.826704
-6.2753487 0.60434037 25.469486
-5.1350021 3.3873837 26.289989
-4.0262265 5.945117 26.017927
-2.9626303 8.2333612 25.423952
-2.6121154 -2.5064077 23.655975
-1.8789476 -1.2263912 23.675858
-0.88246 0.43724793 23.81605
0.14322023 2.6051953 23.782814
1.2527076 5.2488017 23.641359
-3.3399758 16.476801 7.4291992
-2.4337795 17.38341 7.6122012
-1.1062002 18.708057 8.3659248
0.78974563 20.407866 9.3879852
3.0355694 23.002941 10.324861
-3.1460457 20.416903 13.419971
-1.3989944 21.886089 13.038167
-0.059185028 23.160959 12.488225
1.6594658 24.312 12.152978
3.5610809 25.059494 11.580345
0.33483946 18.571623 19.195877
1.5346302 19.943445 18.542501
2.8830209 21.629522 17.362484
3.9550734 23.117001 16.34787
4.7457695 24.298677 15.292297
6.8798332 16.184488 18.379021
7.4691429 18.190071 17.067909
7.9035912 20.19639 15.980774
8.1496716 21.469921 15.142712
8.2616348 22.898121 13.772135
8.1893988 12.297645 12.460435
8.0376558 13.293152 12.25243
8.0086241 14.820625 12.291209
8.3978844 16.812269 12.297668
9.2002382 19.308355 12.320425
7.7606716 8.606389 15.521166
6.8516617 5.0614529 17.571161
5.2436571 2.8024247 19.26387
4.0531168 1.2023845 20.617098
2.8006592 -0.24397071 20.890705
-6.5315952 14.909328 8.6421509
-9.7249126 12.606368 10.357435
-11.461428 10.413231 11.717867
-12.899603 8.9385662 12.760868
-13.65799 6.9383473 13.558035
-11.680784 7.144496 14.129313
1.7247887 1.9715754 19.373026
ID=Dasyurus_viverrinusMA712

LM3=131
14.701876 5.7903686 -19.764168
15.677563 -2.1906514 -16.823963
17.327892 -1.0275717 -11.75699
17.528584 8.2981405 -14.048608
17.234512 9.2930717 -15.331225
14.836475 13.530932 -16.450199
16.434097 12.422488 -14.056719
17.042074 5.9923539 -9.6146488
16.589466 -3.1318533 -11.565548
16.564337 -10.421972 -8.0866585
15.249138 -12.707687 -12.521467
15.219172 -4.2624536 -17.226105
5.9419947 14.157679 -24.191284
8.5748196 4.6384664 -23.631725
11.139122 -5.3547602 -17.613224
13.107065 -12.989513 -13.064528
12.935029 -13.269254 -8.5643616
12.937824 -13.343898 -8.0198975
2.8950529 1.8356167 -20.946518
5.179184 -5.6403356 -16.806749
3.3049679 -5.3467779 -12.910298
-2.0330315 2.9902799 -14.826889
-2.0654659 3.4741502 -16.343216
-2.2869816 8.3708849 -17.696117
-2.8121452 6.4426045 -15.610005
-0.19272423 0.43778199 -10.406864
5.1033211 -6.0762639 -12.187879
8.6432629 -12.581591 -9.5296259
11.558002 -13.791765 -12.689123
7.8683491 -6.5923295 -18.202507
-1.2388763 15.848699 -15.554354
9.5963678 19.044794 -14.45013
5.0099168 17.073961 -23.722654
12.067668 -8.9360981 -10.252361
7.7701755 5.9743123 -12.365343
7.3463144 6.5156751 -13.649168
5.6417208 12.280067 -13.978453
4.2417073 17.15106 -14.508509
1.2773452 17.922478 -15.601288
1.0321305 17.865988 -18.380287
3.695724 18.913055 -20.325584
4.2590218 19.067671 -20.245049
6.8499317 19.693144 -17.579475
6.0522842 19.295359 -14.755775
1.0842431 3.607543 -19.008989
4.1878037 0.65845507 -19.421432
5.501297 -2.5873368 -19.702717
5.9896545 -4.3283324 -18.699333
5.7887564 -5.8667088 -17.487526
4.7733526 3.6755984 -23.206629
6.4139967 0.53400618 -21.99258
7.7536421 -2.0111892 -20.594631
8.1422396 -4.316678 -19.517147
7.6996884 -6.2043662 -18.357277
8.5272083 4.6670823 -23.652367
9.3668385 1.4755766 -22.161526
10.06923 -1.2097392 -20.594818
10.620696 -3.4220891 -19.007252
11.171999 -5.2133665 -17.566452
12.44944 5.6331902 -22.528276
12.469219 2.3074546 -21.464325
12.59069 -0.4713698 -20.223696
13.531059 -2.7356949 -18.990627
14.921276 -4.1309562 -17.585255
14.975145 7.1883225 -17.862524
14.427072 3.5940394 -18.70252
14.809096 0.47240812 -18.882183
15.206509 -1.3597732 -17.759357
15.955545 -2.6670008 -16.567806
-0.81183243 13.433234 -21.537415
-0.79390985 11.054704 -21.126921
-0.63339001 8.6685219 -20.739264
-0.093783297 6.2906399 -20.186287
0.8272444 3.9498532 -19.47834
2.2349725 14.47694 -23.636423
2.7226121 11.896507 -24.025135
3.2213926 9.2779179 -24.349949
3.8876598 6.6341715 -24.044426
4.7026911 3.9889317 -23.240555
5.4118352 15.318165 -24.095856
6.2120633 12.729774 -24.499208
7.0864348 10.145062 -24.933592
7.8484631 6.9798679 -24.407822
8.4915543 4.7968836 -23.701426
8.8194475 15.983116 -22.963633
9.8564548 13.630929 -23.427191
10.879227 11.193388 -23.68222
11.687029 8.5637684 -23.353577
12.427575 5.7185092 -22.505583
12.177726 16.380394 -19.954037
13.196149 14.436767 -19.736059
14.166929 12.353912 -19.45779
14.791405 9.985363 -18.864435
15.01266 7.3697028 -17.985531
3.1277626 -4.5011005 -8.436059
4.141459 -5.3310194 -8.7427654
5.3438044 -7.0300069 -8.9426394
7.6081505 -8.5835009 -9.2474947
8.6383591 -12.627873 -9.5224943
5.3675971 -7.4289522 -15.16205
6.3537431 -8.907136 -14.147995
7.4232435 -10.807656 -13.277044
8.9417171 -12.624245 -12.01636
10.654018 -13.82504 -10.649724
11.070344 -5.4176755 -17.695515
11.647156 -7.0747437 -16.902208
12.182143 -8.8972301 -15.897819
12.642458 -10.863269 -14.623481
13.059663 -12.999199 -13.133663
17.121944 -3.3771746 -13.781265
16.912006 -5.7326274 -13.131253
16.978161 -7.9198427 -12.370236
16.56097 -10.336205 -11.449447
15.726837 -12.212404 -10.282936
17.027662 -0.56883264 -7.7240872
16.496326 -1.3731508 -8.1087627
16.342602 -3.3250272 -8.1286726
16.176777 -6.2273245 -8.3125067
16.565897 -10.346586 -8.0392361
17.657112 2.2639053 -9.68606
18.094555 6.1120572 -11.634692
17.340176 9.0756865 -13.528678
17.065989 11.155117 -14.570467
16.111288 13.09624 -15.088085
0.7502861 -2.0556757 -10.834079
-1.5051632 0.92808205 -12.856908
-2.549572 3.8734155 -15.126704
-3.0312977 5.8131032 -16.105268
-3.0519047 7.5243263 -16.587
-0.47652435 6.5244966 -15.908756
14.298662 11.022485 -14.517319
ID=Dasyurus_viverrinusMA712B

LM3=131
-3.3607178 9.2721786 4.9776163
-2.9898653 8.3740015 -0.56264782
-0.5301857 6.1149511 0.10113049
0.067165375 7.367166 5.4006004
-0.65434074 7.9813452 6.1422205
-1.5955772 7.9978008 8.2481117
-0.01415062 7.314826 6.7514076
0.69699669 5.1570873 3.3375573
-1.693531 5.6512942 -0.47283792
-1.3301086 5.3175812 -2.9337592
-3.7192831 6.3842893 -3.5739613
-4.343504 7.8907714 -2.014287
-8.84729 5.948801 10.927982
-9.3535357 7.4082007 4.120008
-6.4240971 6.4294853 -1.3970156
-4.8553786 5.5218773 -3.6902218
-3.1123281 3.8896744 -3.8719807
-3.0392666 3.7987595 -3.9033298
-10.061121 2.2227497 3.4178805
-7.967474 3.6193142 -1.7024136
-5.7781005 0.78549063 -0.79139328
-7.8913975 -0.94844055 3.549912
-8.6465797 -0.46944642 4.1223087
-9.1808338 -0.13490036 6.221036
-8.0931473 -1.1942009 5.0013599
-5.2682753 -0.8985554 1.8747416
-5.6388388 1.7233272 -1.4660635
-4.078495 1.7662345 -3.2100124
-5.4670401 4.5353322 -3.9202137
-7.2862177 4.4873624 -2.8575087
-6.389123 -0.35638899 10.462013
-1.9870471 4.6319637 11.61957
-8.0759735 5.3058448 12.49151
-3.2290478 3.9223843 -2.5531299
-3.6740265 2.6770585 4.4361715
-4.0529079 3.3439667 4.746244
-3.7940025 2.2550385 8.1670818
-4.0730362 1.8897145 10.726074
-5.2984552 0.9287402 11.568975
-6.9518757 1.2813765 12.036747
-6.9269505 3.9920979 12.780586
-6.7016602 4.2339897 12.819664
-3.7650573 4.233048 12.688663
-3.2625182 3.0721378 12.090061
-9.5247927 1.8777111 3.2021732
-9.6400547 3.7184594 1.4165268
-8.9089794 4.2641268 -0.0059274435
-8.4782057 4.1410685 -0.7996912
-8.0720482 3.7084723 -1.5181041
-10.776632 5.1457529 4.3789072
-9.8541975 5.86058 1.8384585
-8.8961258 5.9916115 0.1580534
-8.2576027 5.5284882 -1.0283365
-7.8062372 4.9099159 -2.0583429
-9.5319376 7.1524615 4.5973668
-8.7483187 7.6872416 2.2718055
-7.8457994 7.5664873 0.52145708
-7.0267363 6.9795308 -0.52976799
-6.442523 6.433773 -1.3871058
-7.4096384 9.1981163 4.7399597
-6.8224392 9.0793962 2.4206305
-6.2090759 8.8002596 0.76959038
-5.5084753 8.3740683 -0.41587067
-4.5210209 8.2714119 -1.3366127
-2.8245862 8.7595043 4.7224793
-4.0559244 9.2315731 2.451329
-4.2477756 8.9240875 0.77910697
-3.8154812 8.6564445 0.028104782
-3.2814059 8.3830767 -0.38912201
-10.221727 1.7987119 9.1561356
-10.219591 1.5075159 8.3975163
-10.147776 1.4736782 7.2663603
-10.17545 1.6288304 5.7766442
-10.267075 1.9862415 3.9186528
-9.8664494 4.2495584 10.75024
-10.585444 4.5990014 9.0532541
-10.866888 4.8707356 7.3370047
-10.934731 5.0676308 5.6873775
-10.930998 5.2360258 4.676549
-8.3713675 6.2321868 11.241677
-8.9384594 5.8836832 10.867049
-9.4764919 7.0817423 7.5632401
-9.4846115 7.1283317 5.9242744
-9.411459 7.2940454 4.4471912
-6.5352397 7.645555 11.336548
-7.1143355 8.4638405 9.8766022
-7.3004742 8.9510508 8.1632481
-7.1969881 9.2833099 6.5284514
-7.311079 9.2796659 5.4452319
-3.9665296 8.3109426 10.474108
-3.6288776 8.5152702 9.798255
-3.3928859 8.6649723 8.7278709
-3.1507263 8.9839687 7.3247466
-3.0271227 9.2720003 5.5680809
-4.6902862 -0.3748605 0.56625241
-4.6497145 -0.12681107 0.11639594
-4.5342112 0.34562328 -0.64500773
-3.8620853 1.1257733 -1.915967
-4.0625515 1.7764163 -3.2140262
-7.0699763 2.4197316 -1.9731855
-6.4848871 2.7316334 -2.8400049
-5.7217383 3.3942513 -2.8128309
-5.3044519 3.1381876 -3.6789799
-4.6092935 3.2285233 -3.8653879
-6.0405664 6.3069615 -1.8570386
-5.5781655 6.0604906 -2.5032494
-5.2298632 5.8423462 -3.0140581
-4.9907656 5.7032008 -3.4096408
-4.8765869 5.5427976 -3.6465809
-2.3677773 7.9445958 -1.2900124
-2.315361 7.4651475 -1.9074936
-2.3760443 7.0075283 -2.4359903
-2.3171663 6.4986162 -2.8646431
-2.3154645 5.649045 -3.3850322
0.24836159 4.7501478 0.77999055
-0.11887741 4.774385 -0.026742935
-0.41336504 4.566659 -0.91111255
-1.0326281 4.7395039 -1.7818754
-1.2721066 5.2825494 -2.9338105
0.46085739 5.3505788 1.8054343
0.67525291 6.1392579 4.0347276
0.051755905 7.3893123 5.9805908
-0.32988071 7.7102451 6.7292843
-0.74060059 7.8464494 7.6820321
-5.3688927 -0.53222048 0.81774044
-6.4915361 -1.1317437 2.5996649
-8.0354156 -1.0384257 4.0047007
-8.5391893 -0.87600684 4.8153954
-8.7456026 -0.87317789 5.674262
-8.2371235 -0.42995691 5.4925098
-1.0381236 7.2009616 7.0715556
ID=Dasyurus_viverrinusMA752B

LM3=131
-3.217041 5.8236375 6.8197875
-3.6016226 7.3979974 2.3462942
-2.3022718 5.4099483 1.2129173
-0.74522781 3.3337245 4.9042797
-0.94568062 3.523756 5.5935612
-1.2803025 2.5229111 7.7497358
-0.65312958 2.3941658 5.8978772
-0.90754509 3.0042911 2.4493387
-2.7873955 5.3904605 0.90382862
-3.262989 5.6155686 -1.1209612
-4.6968384 7.4410663 -0.26033401
-5.0454168 7.9224601 1.3455367
-7.4052334 0.61692351 10.667927
-8.6355991 6.0430074 5.7622643
-6.8380694 7.1103425 0.60341835
-6.2303786 7.1300387 -0.82683182
-5.1327467 5.6458097 -1.8381977
-5.0491638 5.5103874 -1.7581615
-10.712549 2.333961 3.789145
-8.9495201 5.0018873 0.22103667
-7.7355409 2.9998281 -0.84214783
-9.1698513 -0.36157724 1.6537066
-9.5161591 -0.36730009 2.2533169
-9.775919 -1.3442725 4.0820894
-8.9872742 -1.4643497 2.625946
-7.3362679 0.24782233 -0.22053051
-7.2953491 3.4035313 -0.78644848
-6.3639641 4.456521 -2.0924549
-7.0998335 6.3401341 -1.0576315
-8.2293682 6.3912125 -0.011821866
-7.0883951 -4.2687097 6.8105354
-1.8899584 -1.7931473 8.6923246
-7.019804 -0.66211563 11.172041
-5.2129955 5.0141726 -0.058678627
-4.5006275 1.0791374 3.2121525
-4.8143988 1.3235098 3.4763591
-4.3637495 -0.93868846 4.9393024
-4.1420431 -3.3242683 7.1930103
-5.4663434 -4.2372389 7.5552902
-6.7256527 -3.8642049 8.5716019
-6.1947412 -2.2155683 10.311597
-5.99896 -2.1192656 10.376243
-3.3733571 -2.2929587 9.7073145
-3.1180575 -3.1803563 8.3711615
-10.418354 1.4965754 3.6520128
-10.151071 3.4418881 3.1655185
-9.6950703 4.489162 2.2543976
-9.1021862 5.1341476 1.3709255
-8.8494358 5.0328283 0.48660278
-10.314621 4.5332794 4.940608
-9.7042551 5.392282 4.1467714
-9.1245527 5.9937158 3.1774285
-8.7145014 6.3384991 1.7411678
-8.4083414 6.3125639 0.28572869
-8.6701956 5.9818835 5.8211527
-8.2722111 6.4693317 4.9380293
-7.9082422 6.8424807 3.9088228
-7.5136204 7.0059686 2.7188771
-7.11584 7.0139565 1.3724174
-6.1704779 6.831224 6.6165586
-6.2782402 7.1613607 5.5147257
-6.2510891 7.4163156 4.4156251
-5.9887581 7.6958857 3.0556839
-4.9505 7.9086051 1.7636468
-2.5731423 4.9582605 6.4902372
-3.659693 6.5854793 5.7175446
-4.1159396 7.0308599 4.6349049
-4.2086997 7.4197164 3.2591896
-3.8944993 7.6376548 2.2754633
-10.041115 -1.5154397 6.5780621
-10.115037 -0.87513697 6.0996442
-10.2187 -0.17286769 5.4773169
-10.499254 0.52545708 4.6768036
-10.555656 1.3998963 3.8046615
-9.2537251 -0.40384832 9.5667305
-9.8055515 0.8489514 8.9985018
-10.099272 2.0674815 8.0128098
-10.331953 3.3036268 6.7235069
-10.385374 4.4086242 4.8401585
-7.3004613 0.63404429 10.769463
-7.9168711 0.4234103 10.615661
-8.4242859 3.2931035 9.1295691
-8.9245939 4.5190754 7.7297363
-8.5996933 6.0251865 5.8525438
-5.2877712 1.4664987 10.978492
-5.7936158 2.7182205 10.52487
-6.0320325 4.0210891 9.7205524
-5.8855343 5.3667402 8.5979881
-5.0226698 6.6535058 7.0708642
-2.820832 2.0745351 9.7606421
-2.7853465 2.643368 9.1544971
-2.6967475 3.2790182 8.5006514
-2.4949338 4.0167122 7.8306913
-2.4178703 4.702539 6.9818764
-6.6344366 2.1691155 -1.1386497
-6.3622684 2.5962186 -1.386447
-6.0646534 3.0723565 -1.7575891
-6.1857905 3.6970792 -1.9930075
-6.4125667 4.5109611 -2.0240986
-8.7999878 5.2328539 -0.29848528
-8.3404922 5.3712869 -0.74713421
-7.8188496 5.4448628 -1.0361109
-7.1509361 5.4460955 -1.3968058
-6.5756779 5.4069843 -1.7104206
-6.9653449 7.098958 0.71184301
-6.7402186 7.1317935 0.51344317
-6.5445461 7.1658735 0.20127004
-6.3790026 7.1711769 -0.23061791
-6.2716279 7.1611991 -0.47982407
-3.4654891 7.5482845 1.5975051
-3.7346139 7.505765 0.82349014
-3.9119184 7.0840354 0.14459991
-4.0660381 6.5623913 -0.71250153
-5.1133862 6.9004831 -0.7571035
-1.9997343 3.9838233 0.78177249
-2.3436358 4.0526333 0.27649295
-2.6196752 4.3638849 -0.22216028
-2.8305576 4.9101243 -0.71070468
-3.279285 5.6374035 -1.1350632
-1.2614594 3.7499452 1.8388853
-0.6973362 3.1674688 3.4432535
-0.65856171 3.1198444 5.2510247
-0.73728657 3.0025592 6.0161085
-0.815835 2.5789464 6.921701
-7.4749842 1.2500412 -0.58964634
-8.2242613 -0.11336225 0.48821735
-9.2127705 -0.76063371 1.9947138
-9.5082264 -1.0983914 2.7512918
-9.6569691 -1.3870207 3.3886342
-8.9776134 -1.1446997 3.6395845
-1.5065224 2.3195221 6.6191673
ID=Dasyurus_viverrinusMA758B

LM3=131
-8.1299133 -16.121195 12.909744
-17.326576 -9.2309351 -0.4957552
-16.401955 -0.094318852 -5.9120255
-17.389221 3.1879113 9.1482191
-17.489311 1.2859671 11.51329
-8.1669044 2.5488307 23.893986
-10.405346 7.4079304 20.838085
-11.011913 6.9629626 -0.97620678
-13.980217 -1.6324887 -10.79716
-16.464355 -3.9292159 -25.886181
-17.635925 -6.7125669 -28.14385
-16.428318 -11.653055 -6.3914452
-1.801445 -15.671578 31.38653
-7.8530312 -16.943583 12.76037
-11.873096 -15.258997 -4.7006412
-15.674122 -12.417529 -26.649191
-12.008072 -6.2882509 -30.663795
-12.053986 -5.0060396 -32.751328
-6.6423283 -17.090162 12.303812
-3.5512505 -19.453636 -5.7715511
3.553072 -14.31652 -11.232834
11.669191 -18.028894 0.95744419
10.476837 -19.045071 2.6941185
13.953201 -14.079267 17.08169
17.862152 -13.789003 12.009377
9.6475067 -9.1748152 -6.5076256
-0.99317169 -11.207228 -14.718761
-7.9741096 -10.510752 -28.212093
-13.566441 -13.146135 -28.346855
-8.6524887 -17.704374 -8.5068874
15.880216 -6.7547617 25.549484
1.5520287 4.5287828 29.667938
-0.93361473 -14.82566 32.277504
-10.293133 -5.4410448 -25.322807
0.32086945 -1.6897132 2.3353462
-0.024436951 -4.3811216 7.487978
4.4403877 -2.4241543 17.465549
7.3255653 -1.5967646 25.714268
11.377244 -4.0703454 28.829714
9.8504791 -7.0003457 29.650345
6.6222582 -5.6490722 31.555128
5.8971219 -5.1607032 31.832808
3.6292992 -2.1431732 31.285349
5.5464501 0.22684643 30.41777
3.3253019 -17.007858 12.319143
-0.53571558 -17.098618 8.4945049
-3.2818489 -20.790339 1.1752014
-3.9887934 -20.255505 -2.9999917
-3.0346298 -18.555534 -7.8926439
-3.73526 -18.046473 11.944685
-3.903892 -18.117777 8.2736988
-5.2878685 -19.827291 3.930131
-7.0288291 -19.7297 -1.2228146
-8.3439274 -18.069118 -7.4999838
-7.9185019 -16.920786 12.816307
-8.7858353 -16.739967 9.32409
-9.6314735 -16.136892 5.2709332
-10.640288 -15.567923 0.66237593
-11.8493 -15.296344 -4.5237036
-10.348191 -12.932596 13.880083
-11.791417 -12.163023 10.473531
-14.147138 -13.066305 6.5655618
-14.893773 -13.983818 1.4672042
-16.283001 -11.879245 -5.5600462
-10.805717 -6.3509007 15.502326
-10.887917 -7.6228638 11.358709
-16.400791 -11.298435 5.4077959
-17.288689 -10.307771 1.5813351
-17.545425 -7.7976484 -3.3513775
9.0752831 -13.907009 27.016212
7.050837 -15.603673 22.997673
5.4834847 -17.006294 19.276043
4.2792926 -17.673618 15.834718
3.1859112 -17.258406 12.700069
3.1397388 -15.069536 29.862812
1.4154381 -15.312931 25.638119
-0.38023362 -17.067661 21.720747
-1.9620576 -18.094641 17.342108
-3.3224263 -18.198133 12.690976
-1.4672401 -15.151874 31.96804
-3.3870404 -16.143412 27.903276
-4.9439874 -16.522881 23.261412
-6.832582 -17.256203 18.426615
-7.8945527 -16.929075 13.136482
-3.2086549 -10.038026 30.531225
-4.685885 -11.028099 26.63331
-6.9941025 -12.353592 23.123703
-8.8026018 -12.980943 18.838037
-9.9652786 -13.150309 15.167311
-4.738173 -2.9166865 29.686258
-7.0362091 -5.354588 25.864822
-9.2297554 -6.8594627 22.513292
-10.487331 -7.282517 19.026066
-10.937262 -6.7048788 15.565661
3.424485 -7.7423673 -13.647598
2.0492613 -7.4508343 -16.06567
-0.3900376 -7.7458324 -19.262463
-3.9284046 -8.6221838 -23.171387
-8.0856552 -10.40604 -28.390671
-3.434618 -17.562431 -10.624674
-6.1791954 -16.712664 -13.78076
-7.9616575 -15.189048 -19.147896
-9.8299837 -13.830736 -24.845791
-10.596196 -11.339323 -30.407848
-11.819002 -15.198332 -5.0684209
-13.065073 -14.664495 -9.8075428
-14.221416 -14.233057 -14.986358
-15.218993 -13.64421 -20.649309
-15.61139 -12.494465 -26.734299
-17.376198 -6.3795109 -7.2377653
-17.259727 -7.5189052 -10.959633
-17.02935 -7.9934239 -16.306404
-17.855255 -8.1168194 -22.408815
-17.846382 -10.327754 -26.689758
-11.067424 3.8983295 -9.9078979
-11.518426 3.4354146 -12.456779
-12.072717 1.1839305 -15.780243
-13.861954 -1.0969105 -20.36265
-16.440311 -4.0643868 -26.003178
-15.715088 5.5323873 0.97245693
-16.861206 6.3846421 7.5113678
-16.630318 5.9857736 13.385941
-14.907883 5.9330997 19.460878
-10.775784 5.9583206 22.530827
5.5766296 -10.043994 -10.159195
11.740944 -14.607831 -5.1410789
14.127407 -17.578041 2.0171928
16.617332 -17.321224 8.5587997
16.893051 -14.249644 14.383101
11.996374 -11.667696 13.268679
-6.8589172 2.3913357 19.085587
ID=Dasyurus_viverrinusZMB72258(adult)

LM3=131
26.213608 -53.955555 37.473288
34.281728 -33.627167 35.308943
37.856264 -28.986394 29.288006
45.77785 -43.937593 26.887054
44.910879 -44.75955 27.908783
40.68222 -63.197436 24.891911
47.786503 -51.69373 22.008841
41.110678 -34.783373 18.618739
35.085649 -23.227718 25.266147
30.683532 -9.1138369 26.306109
27.632368 -7.2021198 30.918965
30.150595 -29.780431 36.233797
26.54439 -71.566701 36.016779
25.766253 -53.964553 37.731876
25.408173 -31.615808 36.14645
24.38406 -8.2779962 31.595325
24.534633 -4.8508552 23.705816
24.5468 -2.5365603 21.294637
24.930279 -53.956118 37.279949
16.526451 -34.143467 35.145369
11.243601 -30.358908 26.676998
5.6366825 -44.002657 25.990977
6.6454029 -44.653845 27.012811
12.443287 -65.133376 24.551363
4.3968391 -54.014926 21.169834
10.031037 -35.636466 17.916472
15.310574 -23.698404 24.561117
18.569403 -9.7255129 24.005713
21.234815 -6.683231 30.304542
20.37313 -29.858418 35.838137
17.309637 -70.890465 18.22556
36.250534 -68.592262 18.653281
26.417744 -73.843107 34.263334
25.21214 -10.483514 23.242898
25.8446 -40.630836 20.047865
26.338437 -51.11558 22.105732
26.629639 -61.856689 19.535427
26.721106 -69.348249 17.710705
22.712247 -73.437257 18.268747
22.330613 -73.164783 20.92593
26.010931 -74.090242 22.879181
26.843014 -74.055691 22.883821
30.616009 -72.920651 21.465065
30.586061 -73.158302 17.96314
17.410705 -53.482714 31.700299
20.490632 -47.583966 34.766922
19.400225 -42.284846 36.797066
16.515085 -38.18857 36.165361
15.23335 -31.798728 33.642044
21.664085 -53.901162 36.070206
22.281275 -48.435812 36.67737
22.009575 -42.718959 37.882872
20.39403 -37.171805 37.620792
20.578249 -30.813465 36.180086
25.684605 -53.921576 37.753568
25.549364 -48.76534 37.966442
25.77898 -42.935061 37.577562
25.805774 -37.418702 36.586075
25.410233 -30.851974 36.201015
30.061235 -53.563051 36.526937
29.226274 -48.27374 36.923475
29.916701 -42.466412 38.072367
30.129023 -37.070191 37.730627
30.196424 -30.536749 36.414957
34.647927 -52.847018 32.272623
31.587133 -47.248449 34.103012
31.879122 -41.980481 36.250553
34.509568 -37.684975 36.668701
34.385173 -31.45112 34.796152
18.21173 -71.69589 27.30547
17.713516 -67.376881 29.243355
17.042365 -63.144464 30.919838
16.984926 -58.646402 31.668332
17.321523 -53.993502 31.693215
22.839096 -72.699003 32.408113
22.120588 -68.442945 31.935558
20.666127 -64.253454 33.2219
21.424344 -59.577599 35.369945
21.650729 -54.456463 36.015425
26.177135 -73.06962 35.114756
24.119599 -69.213033 32.986126
26.111004 -64.78271 37.452438
25.947335 -59.912086 37.932408
25.68512 -54.557042 37.940717
30.720475 -72.026277 31.823967
28.93409 -68.41661 33.089123
28.512044 -64.294157 34.689932
29.494786 -59.526968 36.004043
30.12114 -54.210243 36.535039
34.801781 -70.583463 27.594645
34.592469 -66.972275 30.077417
34.714217 -63.022404 31.999431
34.948456 -58.524418 32.835193
34.775448 -53.44996 32.20067
13.921697 -27.469099 18.434113
14.943503 -24.426012 18.628906
16.171435 -20.526834 19.721655
17.72102 -16.004062 21.763608
18.744652 -9.4408417 24.071214
15.648983 -29.165514 32.743058
17.412398 -24.347582 32.015376
19.153535 -17.578456 31.47254
19.207346 -11.47061 30.072589
19.788687 -5.6094778 27.145553
25.518811 -30.846262 36.228983
25.509305 -26.683621 36.234622
25.316582 -21.534188 35.472324
24.943581 -15.3949 33.936913
24.38406 -8.277995 31.595328
36.173699 -28.077743 31.798048
32.658691 -23.23442 32.510724
30.742342 -17.10066 31.926389
29.782891 -11.207641 31.035848
29.100828 -5.1959068 27.70205
35.8283 -25.580745 17.863188
34.680922 -23.092947 18.253933
32.845726 -19.716994 20.041943
32.081397 -14.858037 22.504649
30.770719 -9.063496 25.897381
41.514339 -32.92577 22.633452
46.641665 -40.175667 24.755607
47.13974 -47.108445 26.049666
47.441359 -52.89752 25.341539
46.688323 -57.153935 23.466933
11.211991 -31.725717 20.473173
5.5765533 -39.691412 22.862363
3.8599491 -47.375588 24.657047
4.3167877 -54.618454 24.017038
6.412034 -59.812493 22.8899
15.501842 -57.790771 22.326097
37.354624 -57.541194 22.537165
ID=Dasyurus_viverrinus_C6064.1

LM3=131
19.899582 -20.206245 -8.4465904
14.428501 -9.8232164 -24.573997
9.5809803 -7.2463841 -27.835926
8.1539688 -22.478218 -15.461334
9.3024311 -22.920542 -13.993614
12.23243 -30.524397 12.272102
6.8692322 -29.145714 1.9837303
-2.2304459 -7.7914786 -21.776241
7.7024574 -6.0537205 -26.526421
4.4140472 5.4906888 -34.785095
15.620324 0.12183882 -38.219147
16.166393 -5.5443664 -30.165474
30.360489 -19.670929 15.549723
32.146759 -14.557555 -0.71313095
23.587517 -2.9427354 -22.768774
21.162514 5.4564495 -37.684185
9.068367 11.857467 -38.949554
5.505517 13.550015 -38.955872
29.903175 -0.20156394 -3.9480476
24.373985 7.8948336 -18.94252
20.691853 12.391557 -18.941399
27.180737 11.824382 0.82174873
27.886101 10.682983 1.2618494
29.02317 0.016563339 20.983017
26.813866 6.4286885 15.595558
11.904842 18.205612 -12.309389
17.208126 12.582936 -20.51955
7.1431427 15.437982 -32.456356
21.255527 11.354345 -33.714008
23.45364 8.4550991 -24.613441
12.912303 1.6074377 32.063774
-1.398428 -24.542589 22.702621
24.435032 -21.995461 29.540512
7.3165207 9.0239296 -29.508924
5.7705994 -0.53169578 -4.1737328
9.700737 -4.9168124 2.7936573
9.2910309 -9.0774155 15.390514
8.6263428 -12.161245 24.214462
11.293044 -8.6378899 30.138
17.192425 -10.791304 30.894114
19.689434 -18.488546 29.54565
19.235243 -19.654276 29.367456
11.944654 -21.960844 27.250645
6.1055193 -17.841669 26.580284
27.256939 0.79587489 -5.3924026
27.913546 2.0779088 -9.1414928
27.305445 3.383682 -13.467634
24.997971 5.4141774 -16.563343
23.862198 8.9262648 -19.801983
33.129333 -8.0897903 -1.5938005
28.498198 -3.7240851 -9.5860872
26.182831 -0.38322908 -16.274632
25.494965 4.1249371 -20.198528
24.263313 7.7593775 -23.414871
32.232067 -14.29168 -0.72128308
26.640057 -8.0064964 -10.581916
24.236816 -4.8793759 -17.797325
22.845385 -2.6098223 -21.690182
23.631142 -3.0137568 -22.673756
27.960686 -18.761724 -4.7536283
23.946978 -12.066078 -12.588841
21.81724 -8.2926941 -19.216093
18.823883 -8.0250216 -24.795666
16.537186 -6.4515877 -29.155163
16.581577 -17.339481 -9.3520432
18.1182 -15.153885 -15.364317
18.568943 -12.129783 -20.222322
16.775299 -10.158506 -23.332104
13.865616 -9.64429 -25.817387
26.310747 -7.3046851 29.0021
30.429455 -6.5337954 21.345564
31.75798 -3.5559447 13.122039
29.188278 -0.15921594 6.6010785
27.657875 0.75845402 -4.696671
27.934055 -15.845787 28.801065
31.817713 -14.230778 19.340406
34.492306 -12.487564 11.195853
34.405392 -10.563329 4.4044628
33.382042 -8.4693375 -0.80484474
26.888556 -22.622341 27.672525
29.909092 -20.588245 17.031977
31.987389 -18.759672 8.9190674
32.437817 -16.735353 3.2951221
32.283318 -15.039465 -0.011409664
21.908033 -27.49526 24.663643
25.627041 -25.718506 14.76298
28.200172 -24.235668 6.8112607
28.714045 -21.707924 0.78137416
28.073238 -19.391603 -3.8653724
13.213509 -30.150431 19.928793
18.461584 -28.796658 12.434586
19.715912 -27.274914 5.2640533
16.782789 -24.04067 -1.0249825
17.166073 -18.35623 -9.2011395
9.0500698 18.442137 -14.180156
8.5513697 18.396523 -16.704277
8.3126297 18.517923 -20.784334
7.9544449 15.35682 -26.245468
7.3833394 15.9915 -32.892731
21.94009 10.934337 -21.609655
21.217258 11.352766 -25.523584
20.204056 11.937361 -28.785858
19.046459 13.260203 -31.952045
17.614067 14.865401 -35.340153
23.556833 -2.6684401 -23.49847
23.626293 -2.2352738 -24.464119
23.375675 -0.82073033 -27.168917
22.914799 1.5434545 -31.779583
21.167645 5.3493834 -37.626801
11.916744 -7.7500038 -27.908684
11.960301 -4.8891587 -30.855461
11.79669 -2.4378603 -33.403526
11.200462 0.32009304 -36.285286
10.704595 2.4157732 -40.268692
-2.9025989 -4.5125217 -24.285793
-2.164381 -2.7733827 -25.89917
-0.8930366 -0.64729381 -28.652376
1.9876249 2.9872396 -30.296841
4.4146934 5.7726307 -35.231689
1.0746269 -10.813145 -23.9212
3.7749214 -19.208372 -17.677559
7.308218 -25.505882 -8.6045494
8.3176842 -28.388302 -1.7116547
9.2816162 -30.598688 6.5859528
15.409916 18.143911 -13.089005
22.236473 14.937013 -2.8460045
27.03249 10.181857 6.9488106
27.97871 7.234333 13.654156
28.289391 4.0272107 18.864765
23.816124 3.5942762 13.305195
8.9732208 -24.315336 3.3402443
ID=KoLge01

LM3=131
15.034683 -12.361565 -6.6628151
4.9997025 -4.1293144 -20.772671
1.1026688 -3.9562097 -23.523758
4.5463066 -18.170132 -8.0237236
5.7180748 -18.286764 -6.7066078
10.598991 -21.020247 11.507671
5.8281889 -21.890339 3.810606
-9.4621868 -9.5777969 -17.385384
-1.7129034 -2.6176474 -23.128326
-10.50404 4.2663646 -28.834946
-0.46283722 3.6255956 -32.82745
4.3867798 -0.97435743 -24.484035
23.290779 -8.6807699 16.737621
23.949799 -4.261014 0.93624115
9.4233475 5.0260897 -20.944019
3.5044479 10.218887 -32.826969
-7.4688644 11.359409 -32.460403
-10.864616 11.701231 -33.02486
17.623764 8.2546568 -1.7644997
7.6022377 13.05949 -14.887184
4.6981583 15.18754 -17.328587
9.5476227 17.812529 1.9493494
10.280167 17.299665 2.894392
14.094803 8.3720398 19.208237
10.908226 13.793602 14.20076
-5.7359676 19.775314 -9.7228966
0.9737215 15.318387 -17.152563
-9.5370035 14.29532 -25.709492
1.1518822 15.355507 -29.079741
6.6374283 13.013906 -20.007557
1.1294708 5.393229 29.659164
-1.8981628 -19.428551 23.135323
16.857487 -10.251882 29.245262
-7.7712631 7.9119992 -23.989944
-5.9880066 3.9276652 -9.3980846
-0.49767303 -0.98954922 2.7383497
-0.15024567 -3.9428198 14.398363
-0.76454926 -6.7270918 23.553596
1.4909687 -3.523948 28.606026
6.873106 -2.8372698 30.434719
11.122608 -9.0725231 29.295723
10.876015 -10.046998 29.05604
6.1575298 -14.732894 27.577448
0.57457197 -12.290871 26.837404
13.106182 9.4627247 1.4154375
13.975169 10.073313 -5.2134619
12.265652 10.243484 -10.312359
10.10807 11.016699 -14.307701
7.5569458 12.841532 -14.443523
21.738373 2.8295701 -1.2953148
17.198067 4.3596048 -7.300766
12.55062 6.4917727 -13.011157
9.4632187 9.1687431 -17.598083
7.59972 12.495578 -19.117458
23.809231 -4.1931262 0.70097142
17.605844 -0.33813396 -8.3784933
12.362132 2.7226324 -14.539049
10.38839 4.572475 -19.196388
9.9692497 5.0180869 -20.178028
19.859222 -9.2582722 -5.5209846
16.130745 -4.9159489 -10.211502
11.519209 -1.1016675 -15.756083
8.0585899 -0.74110013 -20.459007
5.1022453 -1.714951 -23.608646
11.53373 -13.304576 -4.9384918
10.958283 -9.1507645 -11.149371
9.8961372 -5.5003972 -16.029179
7.5204811 -4.236681 -18.163212
5.8206139 -4.0010276 -20.479557
15.88079 0.95503289 27.783003
19.163929 3.3512537 20.203756
19.742519 5.6489725 13.240213
15.813793 8.6065311 8.0039158
13.580357 9.4299593 1.9215641
18.548862 -5.0416541 28.158745
22.823864 -2.7003932 19.6175
24.590929 -0.56677073 11.760942
24.027824 1.0874387 5.9385052
22.249573 2.7328665 -0.073953629
19.271391 -10.393198 27.449389
23.336031 -8.9439392 17.722506
24.862391 -7.3573346 9.859767
24.701719 -5.9217792 4.4844837
23.980711 -4.6365662 1.090932
17.52743 -14.863686 25.133083
21.3892 -14.471828 15.511738
23.3372 -13.595447 8.2663984
22.513855 -12.347861 1.9035549
20.286514 -9.9407578 -4.6509781
14.230058 -19.15542 21.946661
16.015852 -19.046566 12.620605
14.585873 -18.455544 7.4429398
13.523716 -16.771471 1.8797493
11.413055 -14.269305 -3.0830193
-7.8077102 18.86676 -11.72868
-6.9006805 17.441818 -15.170422
-7.3682151 17.396498 -19.232021
-7.6538782 14.979556 -22.571484
-9.4830723 14.460964 -26.192076
3.599062 16.171627 -16.038876
2.7920685 15.027721 -19.959429
1.319191 14.514829 -22.67522
-0.008398056 15.323012 -26.128141
-2.1186676 16.277575 -29.493555
9.2037964 5.6210814 -21.421059
9.2626753 5.3188667 -21.305292
8.5705233 6.1031613 -23.530903
6.7446465 7.740006 -27.466383
3.4524744 10.255661 -32.867531
2.1916885 -3.573647 -23.733978
0.37591743 -0.99673426 -26.188225
-1.6283417 1.3875414 -27.765045
-2.8866615 2.5501323 -30.854603
-4.4012718 3.8468378 -33.497616
-10.987554 -7.3133736 -18.881708
-10.517352 -4.3853655 -22.167742
-10.240825 -1.4718438 -24.901808
-9.8253965 1.9989409 -26.256269
-10.363161 4.1737604 -28.954201
-5.908474 -9.976368 -19.912025
-1.1108379 -16.166788 -11.33223
5.0622044 -20.114483 -2.3317471
7.5116172 -21.166122 2.4541283
8.3208122 -21.91497 7.4293594
-2.6188946 21.12112 -9.5762682
4.109334 19.426538 -1.0405378
9.8864098 16.509359 8.1675282
11.623331 14.265158 12.667421
12.834278 11.820967 16.594099
10.065712 10.648504 12.906887
5.5776749 -18.02648 4.5558739
ID=KoLge02

LM3=131
6.746623 14.13464 -5.6023698
5.4174528 13.181004 8.4453726
2.3491497 14.069175 11.923136
-2.9649935 16.083992 -3.3449316
-2.2846012 16.044012 -4.2172132
-4.5943222 11.066399 -18.559086
-5.8968372 13.095197 -12.816022
-9.2460289 12.515178 11.677084
2.2265873 12.667478 13.890445
-1.2488843 8.7698622 22.286987
7.3386502 12.924789 20.376835
6.7670722 12.869564 13.130518
9.9311142 3.5066068 -23.290413
14.220165 7.1285868 -10.723907
11.847115 8.1945486 10.402427
11.997341 9.3361006 21.166512
4.8156166 6.4557943 25.678707
2.7029529 5.8557816 28.518784
15.882328 -1.2854941 -3.729475
12.800411 0.29953164 10.81834
11.569984 -0.66453296 14.047768
11.481857 -10.561895 -0.28508186
11.901791 -10.175791 -1.3125935
8.617691 -11.618805 -16.283466
8.5519638 -13.183094 -9.8699913
3.656292 -10.880028 14.241051
9.4161491 -1.6066139 15.560333
3.0188217 -0.13043103 23.424625
12.220667 4.3745651 21.704491
12.645992 2.1218131 13.731012
-5.2894955 -16.34631 -19.076302
-15.708567 1.007898 -21.011101
1.4844513 -2.2288697 -29.545639
2.0121689 4.129354 19.471804
-3.4030075 -1.2498146 1.9037571
-3.1849365 -1.1465267 -3.3053837
-5.7924004 -4.2176929 -12.007689
-8.9691277 -6.9326758 -19.129976
-7.5145473 -10.860199 -21.95529
-3.9524324 -10.643782 -25.080917
-3.2644355 -5.0671153 -27.694069
-3.8022015 -4.212286 -27.841349
-9.2174072 -1.661495 -26.055008
-11.492015 -4.0108008 -22.921654
12.226089 -3.2210109 -1.425826
13.532807 -0.48601916 1.8117374
14.211665 1.0569041 5.5218496
13.455933 1.2767831 8.1974258
12.517887 -0.29551527 11.358777
16.352407 2.5029881 -7.6815758
15.027171 3.5531793 -0.1818161
13.658627 4.4585118 5.5389252
13.263691 4.0454035 9.6574173
12.895588 2.3630705 13.037652
14.357837 6.984179 -10.628737
13.456776 7.5495462 -1.2107046
12.176535 7.6200056 5.4707298
12.116212 7.9824657 9.359374
11.988106 8.0379772 10.336754
11.197622 11.663159 -9.0929308
10.88665 11.257025 -0.82815886
10.369113 10.673566 5.362937
9.3132019 11.558359 9.0434208
7.8360901 12.480103 11.870056
3.072449 12.558203 -3.8838863
6.4307318 12.046728 0.64454681
7.7253118 13.158251 5.2154994
6.4632568 13.12114 7.6182213
4.4297829 13.929633 10.242762
6.2977743 -10.001209 -24.958443
9.8363962 -8.3223181 -22.041567
12.180826 -6.7845778 -17.281464
12.754234 -5.7919521 -10.519945
12.46822 -3.4672797 -1.7536588
4.7854095 -5.4734941 -27.500601
9.9404154 -2.94222 -24.520136
13.555369 -0.70665389 -20.23966
15.502872 1.1013987 -14.843439
16.283508 2.4258749 -8.3264284
2.8668025 -1.4187881 -29.228062
8.2546864 1.9288936 -25.741776
11.702561 4.4151578 -21.186447
13.519007 6.0702372 -16.292282
14.18084 7.1699882 -11.110156
0.024540465 2.6420066 -28.624063
4.7348037 6.1865458 -25.546318
8.0918941 8.8018703 -21.173124
9.9756145 10.405811 -15.910614
10.784151 11.722193 -9.9622011
-3.5648727 6.6847153 -26.806065
-0.50500423 9.4701729 -23.752068
1.6367116 11.321511 -18.959724
2.8163509 12.488734 -12.622692
3.0081029 12.998111 -4.6681094
3.7210162 -10.150394 16.37149
3.343262 -8.9079552 18.366117
3.1417811 -6.6156573 20.122961
3.1701224 -3.8109355 22.071926
3.3948174 -0.19296539 23.982546
11.648026 -1.2615405 13.671417
11.240913 0.06338051 15.187046
10.657879 1.1405365 17.202427
10.300316 2.2511339 20.134928
9.5744705 2.7115915 23.319183
11.843067 8.2351608 10.329697
11.899819 8.4383554 9.4366884
11.755875 8.6275063 10.956635
12.070932 9.0575056 14.785403
12.043083 9.3080835 21.085571
2.953373 13.93494 11.901573
3.6798878 13.090172 13.761835
3.85532 11.94316 16.362831
3.80653 11.270867 19.303715
4.0695724 11.364228 22.492531
-8.6135721 12.267625 14.947618
-7.1363182 11.252766 16.210524
-5.9786601 10.742907 18.51157
-3.7804196 9.5616617 20.432402
-1.3091315 8.3637695 22.660234
-6.1657019 15.115688 10.135515
-5.288712 15.8037 1.9220238
-4.4256086 15.140759 -7.1227913
-4.7292786 14.25559 -11.571289
-5.4946098 12.69688 -15.774435
6.9704399 -10.512129 12.816627
9.3824158 -11.298733 4.2125988
10.370834 -11.90726 -3.8818264
9.8935432 -12.680629 -8.5554371
8.78722 -13.198319 -12.844995
7.2350998 -10.625915 -10.461386
-4.881485 10.721142 -12.573468
ID=Kolge03

LM3=131
33.357124 -201.95913 25.726528
3.3079576 -147.22192 13.95216
-7.5044358 -142.48868 18.934364
-6.3944674 -176.96756 4.3762016
-1.4083815 -180.07891 3.2158089
6.2969589 -231.97115 12.389069
-7.543993 -213.07447 8.2071304
-28.862019 -148.60612 37.168708
-9.2943668 -140.59783 25.699112
-6.2851238 -115.9102 44.105473
9.0592957 -110.59174 21.697884
10.61471 -141.81424 13.916979
35.38559 -230.4085 27.86643
34.754276 -202.03896 27.276649
28.884277 -146.93986 27.968283
22.707205 -108.75799 33.139315
5.704565 -104.75481 42.515907
-1.5635061 -100.78685 50.195775
36.115875 -201.87328 29.190741
36.735754 -143.90034 55.696936
29.000893 -139.44347 64.150538
44.592876 -167.81233 69.154501
46.419373 -170.70692 65.406551
43.271646 -231.56128 59.916878
42.377477 -210.32408 72.515354
7.7009606 -146.5166 80.649395
23.097756 -139.19346 64.213848
4.4499016 -117.45017 57.057714
28.433599 -110.22033 46.186566
37.826958 -139.1545 46.616411
14.681809 -244.78884 80.08585
-21.164637 -246.85066 38.21981
32.855568 -254.72202 29.791214
-0.05906105 -123.6469 49.566059
-8.4094048 -175.16563 58.765192
7.9673195 -196.18235 47.198572
10.380554 -221.67292 46.62262
9.4244766 -241.83949 49.3929
12.872924 -244.24881 55.100012
22.971578 -247.17321 49.337511
20.591373 -250.11806 40.633411
18.733313 -249.83103 39.028211
12.552845 -247.9137 35.446272
4.1438717 -247.57185 41.90948
32.37915 -195.82361 45.582933
36.74099 -181.49925 42.021356
41.610203 -164.97801 42.778244
42.409821 -154.1785 51.629863
38.174925 -143.15711 49.866486
38.084259 -197.45361 34.233208
38.792553 -183.93484 33.060646
40.092106 -169.26952 33.998499
40.545025 -154.10032 38.214207
38.313046 -140.55131 44.882112
34.641454 -200.88573 27.316306
32.312889 -185.09806 27.031269
30.696516 -172.34274 27.46088
30.243893 -159.15425 27.825508
29.207439 -149.23136 28.416977
28.355484 -199.22121 21.901579
27.748098 -184.94879 19.876423
26.862011 -170.78669 18.106174
23.063602 -156.61387 15.4879
12.829342 -144.42959 13.668146
18.261147 -192.93079 22.552757
17.713575 -182.32367 19.770641
17.455778 -166.61137 14.421692
6.4849663 -156.42464 10.169735
9.3852192 -145.06919 13.417912
40.544758 -243.14362 47.24134
39.230027 -237.68967 44.381852
40.175724 -224.36306 45.35027
39.68956 -210.12983 44.383039
34.314823 -199.36605 45.013256
39.640841 -247.79806 36.682932
39.715629 -237.03115 34.867826
40.16046 -225.34941 33.495634
40.319686 -212.34484 32.999876
38.336926 -200.11957 34.767284
35.649018 -249.64863 27.763507
35.840375 -236.85709 27.349305
35.671821 -224.70839 27.215002
36.425951 -213.3371 26.35313
34.8703 -202.58205 27.29141
26.813011 -248.46531 21.094332
28.987141 -236.79842 21.958025
30.651524 -224.84005 21.537814
30.740232 -212.1245 21.146176
28.877659 -202.64231 21.652403
13.251332 -244.25632 17.035248
19.010594 -237.29082 19.848881
20.504484 -224.89681 18.67383
18.792582 -209.604 18.749857
17.543983 -195.96659 22.851257
0.496521 -147.71293 74.814472
1.2998962 -140.5646 74.254227
1.5980819 -133.78059 69.821339
3.0144691 -128.63617 60.862942
4.9887276 -115.31088 56.486578
32.685766 -138.44033 56.089196
28.343439 -131.83583 55.141115
25.725193 -124.32858 52.695389
22.783031 -116.39687 52.371597
19.202051 -108.8002 52.179899
29.002442 -146.75345 28.031428
28.971999 -145.65695 27.827163
29.136486 -139.35828 27.392421
28.107233 -126.55792 27.730165
21.714363 -109.28353 31.684813
1.1395073 -140.48722 16.546135
2.1085167 -132.42478 19.404678
3.3650041 -124.84691 21.587658
2.8135133 -116.44762 23.359756
1.4521444 -109.12272 26.469946
-23.582497 -149.23532 45.100794
-24.083748 -140.50934 44.160728
-20.26799 -134.40441 45.359268
-11.251354 -129.46692 44.578924
-7.1312809 -118.0837 43.946552
-21.380053 -143.60131 25.584931
-15.322914 -166.36902 10.024433
-7.1377707 -193.26359 4.0078926
-2.2825336 -207.62924 5.0890923
-1.0353518 -222.42834 8.5718346
23.981419 -141.77603 78.585854
37.555561 -159.95434 75.696869
45.754547 -183.01851 70.945768
47.053032 -207.01147 67.985687
45.308075 -222.61995 66.276693
32.962284 -208.34747 60.817451
0.71194649 -210.89325 20.51609
ID=Phascolarctos_cinereus(adult)

LM3=131
1.4878091177296 -3.1880498550726 2.625185420813
-2.4692674149594 -3.0000694265338 0.5745919898706
-4.140641158988 -1.0856662406982 1.5962285432898
-0.750908301526 -0.9681602696198 4.626767001452
-0.3549394704799 -1.235597207069 4.686646579208
2.8386513442168 -0.026608552037142 5.18542917481
1.4000585499874 0.16605071261798 5.384456130062
-2.8144364222272 1.0138242539476 3.0511682885362
-4.89515682073 -1.111969743137 0.648415729008
-7.746672528782 -1.3306859291004 -1.7304995947068
-8.515950512528 -2.8850906355032 -3.1567679812674
-3.3862413169254 -3.4268809769846 -1.2157667123152
8.001903212236 -2.045128747014 1.392384989253
4.327778518212 -3.7307936523158 0.025428196455256
-2.3157318049888 -3.2214634308264 -2.0470021025882
-8.1780095792 -2.8978339377376 -3.857290436888
-8.701380229766 -1.4085728077802 -3.6527864007548
-9.019479916662 -1.190436141098 -3.8256383380356
3.508860877985 -2.2108571809476 -3.6838500652334
-1.102759266353 -2.3214904191376 -4.07736734147
-2.1138904353536 -0.12355216774862 -5.264593283988
2.4153531820188 0.5624821183572 -5.96954026563
2.6718601011538 0.28838838839774 -5.829040701986
5.49236089077 1.3568192030114 -4.127045834084
4.43694975774 1.6573742937682 -5.025993265764
-0.6294597933596 2.1386948247964 -5.162943245114
-3.2800421320446 -0.5382884318886 -4.674985791136
-6.676647531084 -0.8237222629432 -4.774067288524
-8.166356060946 -2.611846261338 -4.502623380442
-2.8178427145822 -3.0806804208048 -3.1970532950924
7.710988435818 3.4735582208928 -0.9731658454104
6.08628397716 2.755742934409 4.305422679996
8.993927654258 -1.142864365216 1.811794946687
-6.747295239786 -0.9304865039936 -2.8563236595796
-0.07703262915016 1.1396007143426 -0.7098920648944
1.2973934149474 1.2317189887392 -0.2682465656012
4.414857928704 2.3489527305656 0.8308628312316
6.533507493018 3.4262938817878 1.55448031251
7.49547315072 3.2707989410796 0.856842558934
8.913196325368 2.0917689531126 0.035852596249202
9.263102231258 0.36533029404548 1.8760091342944
9.196878015498 0.3220526695646 2.094630085642
7.867213763662 1.4808817464196 3.6197672317586
7.12904371376 2.9347080233838 3.0330261898818
3.5367809583738 -1.8926555252886 -3.8199908373156
1.783340496413 -2.4457266346716 -3.5130998705986
0.14708905677068 -2.8354655951826 -3.3552134276038
-0.8789794225794 -2.4084186939396 -3.857135474978
-1.9456460321968 -2.0112807422414 -4.644337003692
3.976241494736 -3.3399961297796 -1.9683477224386
1.9103707325776 -3.4154907409288 -2.3675973266926
-0.04795861820266 -3.3624613596254 -2.5298838844252
-1.427672111892 -3.288500450501 -2.9850840359038
-2.6029829374946 -3.1121323318268 -3.2155951572124
4.328967324766 -3.7245422592932 -0.0017671070693434
1.6600557470064 -3.7825502415362 -0.942180274082
-0.32231820158016 -3.5270834803082 -1.534953772673
-1.4249572940154 -3.328999267402 -1.8634869493138
-2.3071124026704 -3.2084377152938 -1.980960550571
2.886143190363 -3.830377570652 1.540936450265
1.0250344663524 -3.86743412873 0.4990880044824
-0.6968337499674 -3.683311830866 -0.4475522264182
-2.0343859839066 -3.600086189158 -0.8597592099156
-3.1027052144664 -3.4255228219334 -1.1088552383192
1.5210308850748 -2.9197717231564 2.9269847983138
0.23161763352284 -3.0447794959534 1.5440696270364
-1.0665532387188 -3.246268738562 0.5946629242892
-2.1325793391082 -3.075216808218 0.43682997185
-3.3903763511416 -2.6970516657984 0.7285062043102
8.582835516482 0.6794430826588 -1.8640855614328
7.030712155492 0.25274889768028 -3.0973671401578
5.809502492178 -0.37595604369284 -3.85987543112
4.663611586942 -1.0169249843734 -4.079937413444
3.6899080810972 -1.7406469979822 -3.892316802634
8.354418982788 -1.186198219826 -0.508454323207
7.37571246472 -1.9973422054034 -1.3419067783968
6.34891571796 -2.5812201251164 -1.900716108176
5.29575822851 -2.9817638334988 -2.0365374291504
4.337156583432 -3.302600071201 -1.918033197274
8.009951283384 -2.0076950766928 1.023677038283
8.101899558826 -2.2472925139464 1.2869522345004
5.976828832108 -3.2254849793574 0.6061681765182
5.005254005498 -3.6136475754906 0.31026315214692
4.31453750128 -3.7182353860806 0.06421316983288
7.537583762796 -1.8056416962074 2.8035798290748
6.383717867214 -2.6126444873544 2.8601171271364
5.31057143924 -3.2864106839236 2.7118455158552
4.252133000946 -3.6489863520996 2.3494336864196
3.3277082625118 -3.830341986806 1.7612523788104
6.822763985688 -0.34094602355868 4.716162040288
5.241921017378 -0.9783947959246 4.7325941247
3.894035158036 -1.6961255994708 4.58341172001
2.6821916221356 -2.3951298875198 4.054804504752
1.6941172165928 -2.9783440345872 2.9888510642804
-3.0086718786976 1.1407219498514 -5.007286876184
-3.4181095972078 0.7749632875196 -4.978837017374
-4.074084062088 0.23863197863966 -4.753879003938
-5.008982656888 -0.34206687261926 -4.559913372502
-6.691801658016 -0.801071767525 -4.766284757044
-2.6302883356404 -1.8037363916962 -4.731877473694
-3.94920427635 -2.0416874064838 -4.432831597154
-5.309430460436 -2.1134523714258 -4.393665261368
-6.922186016656 -2.2387256456286 -4.737685293032
-8.390877885302 -1.9830727387976 -4.769397769636
-2.4211163876316 -3.1972255515168 -2.0594432864914
-3.7369297613298 -3.1961713513824 -2.4389877429588
-5.12345780258 -3.244363281002 -2.8620567145788
-6.602554693894 -3.1332897979388 -3.3147551303726
-8.156610678606 -2.8867757410534 -3.8130048865774
-4.187783250364 -2.4467076774796 0.4254688915906
-5.11482967648 -2.4237790158674 -0.605349901109
-6.262971546942 -2.4162161859398 -1.4307588000904
-7.689859283734 -2.5131643361046 -2.1289712519104
-8.985174410764 -2.362755321807 -2.895331857693
-4.586401145696 0.5695421829768 1.4707066030492
-5.16417643582 0.33551913885766 0.7946940709802
-5.707899898432 -0.015984448429626 -0.06792876233402
-6.664059267284 -0.5691284538082 -0.83556227116
-7.77093229407 -1.2679539808588 -1.7268511791502
-3.6201868915682 0.06391620924624 2.2425533961166
-2.032722419975 -0.2025578484613 4.109093975088
-0.32742917442688 -0.6678193323964 4.989077512582
0.7380913062944 -0.36534386564782 5.369276367456
1.9145805311326 0.0025025490243854 5.438250870152
-1.4562441801688 1.207282413825 -5.263974584214
0.9298266723546 1.2669738563436 -5.93387606901
3.0911923863218 1.011528981094 -5.744513762856
4.185994109892 1.2858135896906 -5.280955348574
5.05735602586 1.5813708336212 -4.633461355964
4.582693538516 1.4050001896418 -3.948482268636
1.9577255617856 0.17352679831196 4.35675792587
ID=Smac_54d

LM3=131
4.7575016 -0.63760906 -1.891202
3.1400452 -0.039278157 2.9980621
3.0809851 3.1095915 3.3105898
5.1992483 2.8491893 -1.5307666
5.2589169 2.4492562 -2.042877
4.4952097 1.8512499 -5.3321161
4.7885237 3.1934729 -4.085989
2.1836052 4.7340312 0.69172573
2.0152721 2.6212323 4.1687932
0.89020729 3.0484924 8.3002701
0.85836029 1.6759685 9.9070339
1.9974585 -0.478095 4.6089287
2.7175617 -4.3499031 -7.4246464
2.9727154 -3.8295367 -1.7163672
1.6355848 -1.1085882 4.0615187
0.40698814 1.2615407 9.87642
-0.53262329 2.5306709 10.104078
-1.1444654 3.3573763 10.193199
-0.75507927 -4.5027742 -1.5623159
-0.312778 -2.3541231 3.2773609
-3.0862942 -1.1441462 3.9899645
-3.9767017 -3.7027166 -0.5102787
-3.7511654 -3.9655476 -1.0201445
-3.3536925 -3.7976842 -4.3431301
-4.5623856 -3.4995968 -3.162744
-4.5363426 -0.16049384 1.4392803
-1.9989853 -0.28286684 4.9307914
-1.4937668 1.2893068 8.4800491
-0.062971115 1.0397177 10.063212
-0.18986797 -2.0995436 3.9714909
-2.8794551 -1.6119436 -8.0486374
2.6574168 2.1626873 -7.8315315
2.5461442 -4.3549604 -8.2049198
-0.4079237 1.8954866 6.9393673
-0.62087917 1.4116464 -0.067951202
-0.38261127 0.75373322 -2.8808928
-0.49055862 0.51086932 -5.295929
-0.3833943 -0.053699218 -8.259388
-1.700304 -1.3439026 -9.1063871
-1.037926 -2.7640316 -9.0336418
1.3454196 -3.1279223 -9.5052481
1.6256826 -2.9693451 -9.5329771
2.2162752 -0.42338017 -9.3277903
0.84552902 0.74392349 -9.0691938
-1.3892316 -4.2332077 -1.7129443
-0.2544089 -3.2154624 0.40139779
0.26756096 -3.0857737 2.1341534
-0.015842438 -2.4982617 3.0150862
0.76338118 -1.2901034 4.9260812
1.104764 -4.7234511 -1.8097429
1.0800881 -3.7829494 0.60844254
1.2206208 -2.7560041 2.3347056
0.9262352 -2.1721675 3.5718451
0.86439133 -1.4917927 4.6635342
2.996254 -3.7954059 -1.6626825
2.5306616 -2.9560275 0.46984005
2.1458402 -2.1054399 2.1736035
1.845379 -1.4340665 3.3411355
1.672761 -1.1318128 4.0788231
4.4505272 -2.3320239 -2.2334633
3.7072215 -1.9232925 0.42243487
2.9564154 -1.4971222 2.1864917
2.6171703 -0.94278526 3.3623981
2.1828327 -0.58739138 4.3705368
4.8159456 -0.15366922 -2.4404507
3.9447761 -0.52513599 0.0072218031
3.5991068 -0.74048442 1.7653265
3.1738787 -0.10938891 2.8183212
3.074214 0.41831911 3.5571203
-0.7963081 -4.514163 -7.8516979
-1.8366021 -4.6393185 -6.0223389
-2.2722857 -4.6277299 -4.4247851
-2.0853326 -4.4931912 -3.1036127
-1.4420974 -4.3894067 -1.9864285
1.2103726 -4.8941131 -7.6898656
0.98066759 -5.0762892 -6.2260842
0.89737713 -5.4447985 -4.7767797
0.93395621 -5.185174 -3.1790304
1.0587511 -4.9003038 -2.2234287
2.707382 -4.5188756 -7.7163363
2.7776527 -4.4729676 -7.7552733
3.1437147 -4.3528299 -4.9400597
3.146282 -4.1246524 -3.3737407
3.0051162 -3.7997055 -1.6886339
3.7331927 -3.1718342 -7.9043193
4.2337732 -2.8194203 -6.496984
4.788969 -2.6990237 -5.1197572
4.7841105 -2.4977736 -3.5637438
4.6178007 -2.3715122 -2.599926
4.0709338 -0.77833122 -8.2246723
4.7053237 -0.063955083 -6.5638065
4.9792213 0.32869229 -5.0633469
4.9606438 0.41025022 -3.7685828
4.7544608 0.24943122 -2.664849
-3.4720793 0.49781969 4.1990323
-3.2245095 0.43248656 4.5727077
-2.7062936 0.56296295 5.3239608
-1.9817811 0.91623449 6.5788641
-1.5870986 1.2561872 8.6507635
-1.0684919 -1.5889219 4.8146067
-0.75043011 -0.75642097 5.9744244
-0.70057869 0.010549296 7.503231
-0.80281067 0.76211125 9.000186
-0.85882378 1.56223 10.17961
1.4945138 -1.0627878 4.0048361
1.3062913 -0.6505152 5.3507829
1.046342 -0.14291453 6.7674332
0.77408361 0.48102489 8.2765884
0.42768943 1.2391744 9.8496552
2.7978821 1.680925 4.379694
2.0969048 1.5848098 5.5891876
1.6069221 1.9362742 7.0852985
1.182601 2.3175163 8.6423626
0.74756908 2.535666 9.9276237
1.4767934 4.1510549 3.637459
1.4518864 3.8070345 4.0101862
1.3413019 3.5150609 4.9155207
0.98635149 3.1038239 6.2418156
0.86234641 3.0862827 8.3231382
2.5092926 4.1475992 1.6992984
4.2642956 3.9239652 -0.30124247
5.0557823 3.0695117 -2.3171811
4.9840622 2.8475304 -3.6557515
4.6575632 2.6495562 -4.6826191
-4.0005093 -0.55387783 2.5444417
-4.6360731 -2.6395955 0.32133675
-4.2980576 -3.6881344 -1.7485769
-4.2124338 -3.779248 -2.7865911
-4.05863 -3.5991824 -3.8378303
-3.5127609 -3.0302248 -3.6569517
3.3797295 2.3684773 -3.6055362
ID=Smac_64d

LM3=131
-0.49973869 3.5250719 2.771548
3.5837927 2.6356499 0.77197266
4.7040071 -0.40661177 2.3469524
1.1634483 0.61771524 5.0948963
0.6161046 1.0438021 5.1829567
-3.6400008 0.55381209 5.6204176
-2.3473444 -0.0049439208 5.9317455
2.6151466 -2.2005773 3.0348291
5.5269356 -0.33497831 0.42420006
9.3905916 -1.1042178 -1.5871983
10.676821 0.21575771 -3.0283275
5.5584602 2.2027745 -0.71095204
-7.7648635 4.6227818 1.0659536
-2.2986565 4.9734135 0.17878056
4.2117019 2.6162343 -1.7523725
10.425381 0.26074675 -3.7564347
10.623977 -1.3785362 -3.6223178
10.881293 -1.692966 -3.5744686
-2.0160885 3.5902171 -3.3831582
2.518888 2.4991148 -3.6616325
2.8905015 -0.13287032 -5.844305
-1.9320459 0.65707034 -6.4751472
-2.3538091 0.98488319 -6.2967548
-6.1083179 0.73003018 -4.6103592
-5.1385794 0.18303646 -5.6739712
0.27656877 -2.2656672 -5.4458532
4.46701 -0.32510838 -4.6670113
8.5513811 -1.0956404 -4.6152363
10.37575 0.10019527 -4.2484803
5.184536 2.1635501 -3.1431694
-8.7971458 -0.87154901 -1.9117746
-7.914257 -1.194729 4.4441705
-9.2332058 4.1284399 1.5927329
7.8182278 -1.0708539 -2.77284
0.36033535 -1.2259918 -0.85393518
-1.6314027 -0.68923634 -0.18156695
-5.1836414 -1.0054059 0.82789516
-8.0425911 -0.98200482 1.3217292
-9.741621 -0.53550321 0.022208067
-10.05896 0.96662194 -0.25699109
-9.8162603 2.9323089 1.6339535
-9.6844177 2.9541049 2.0165834
-8.9486704 0.68816304 3.7277362
-8.8634338 -0.75897294 3.0178878
-2.0488443 3.2505851 -3.6133201
-0.19350761 3.1098363 -3.1353724
1.589829 3.070401 -3.2171602
2.809638 2.279815 -3.9731269
3.619421 1.7923752 -4.3009968
-2.3978748 4.6251249 -1.7244176
0.031627141 4.0422783 -2.223501
1.9064257 3.4029989 -2.4136944
3.3297672 2.8974817 -2.8402205
4.8650398 2.2950125 -3.1627302
-2.2983403 4.9743543 0.16343272
0.18301415 4.093276 -0.80028301
2.1011105 3.4215288 -1.4388386
3.4248905 2.8824859 -1.738892
4.2168293 2.6258776 -1.7404968
-1.7642393 4.5860338 1.6941928
0.61752498 4.1709585 0.5948565
2.3523362 3.4905376 -0.37651572
4.1497726 2.8771358 -0.59825563
5.3145962 2.3390388 -0.67378128
-0.78358567 3.4463346 2.9954193
0.80267161 3.3639688 1.7112491
2.4257004 3.2614739 0.70412546
4.0631762 2.3468127 0.82885933
4.7980318 1.930964 0.8320713
-8.7209492 2.2840486 -2.397665
-7.4242992 2.0955765 -3.2479639
-6.0232482 2.2979956 -3.9064798
-4.3193789 2.689333 -4.0153556
-2.3589163 3.2982554 -3.6154211
-8.4483109 4.1840129 -0.31275004
-7.180809 4.2421126 -1.079909
-5.8580804 4.5267935 -1.6491013
-4.302268 4.6724072 -1.8241118
-2.5982583 4.6909509 -1.6088245
-7.8543429 4.5977168 1.6758682
-6.557878 4.7465873 1.1675941
-5.2476716 4.9506612 0.76436162
-3.5954542 5.0585608 0.49981618
-2.431869 4.9968257 0.2650423
-7.0577874 3.866117 3.3834829
-5.8338394 4.2366872 3.2164686
-4.5669417 4.5777287 2.9448104
-3.2153082 4.6579795 2.4524622
-1.8466785 4.5922537 1.8146617
-6.0531964 2.0647349 4.9799051
-4.8875842 2.3144448 5.0233541
-3.6336818 2.6549327 4.8105049
-2.2768281 3.0129218 4.1810279
-0.84322989 3.3676493 3.1101587
3.6800513 -2.0834422 -5.1042356
4.3394413 -1.8284537 -5.0126891
5.3376503 -1.4496373 -4.6447644
6.8381915 -1.2455754 -4.6063724
8.7883816 -1.1303743 -4.7286687
4.4161386 1.186214 -4.6903515
5.7955055 0.8093468 -4.2894344
7.3698797 0.41404438 -4.357502
9.134984 -0.06007956 -4.6028385
10.374125 -0.80223757 -4.500246
4.3564477 2.5719507 -1.7806478
5.1997681 2.2610416 -2.09114
6.524169 1.8842982 -2.5294995
8.2518082 1.2119054 -3.0438778
10.377634 0.27086106 -3.6721051
5.5197668 1.2225093 0.77710533
6.8290424 0.71980083 -0.37800789
8.1786203 0.28181887 -1.1472263
9.6167984 -0.12817191 -1.8901138
10.874007 -0.74884206 -2.7240124
5.2456751 -2.1923358 1.130758
5.7730813 -1.9470043 0.74366319
6.429143 -1.7125726 0.014592864
7.7062707 -1.4340359 -0.71743608
9.404974 -1.1312883 -1.597914
3.6519935 -1.4436835 2.5869141
2.0563946 -0.56694621 4.7078285
-0.27916646 0.31735426 5.6455841
-1.6359532 0.3783277 5.89118
-2.8206348 0.20700984 5.9012852
1.6125398 -1.7135532 -5.5398674
-0.77656674 -0.53331333 -6.6080647
-2.9282184 0.45771047 -6.3752422
-4.3849564 0.48339027 -5.9841061
-5.6641006 0.3085621 -5.2641201
-5.0881243 0.20437077 -4.3458948
-2.8664665 0.097992115 4.7984295
ID=Smac_74d

LM3=131
1.8700274845764 -1.7398823994384 -1.8414121941132
-0.2548990799538 -1.0071065123892 -3.3064070804952
-1.5012350979144 -1.7028931465536 -2.3896509572736
0.14620283849136 -2.9018140024332 -0.7161228224088
0.3826238343912 -2.996297269218 -0.6485168397084
1.3677689395428 -2.8528961237748 0.240299661771
0.5656156064964 -3.0912153328056 -0.10175945226348
-1.1626587810564 -2.4603468205368 -0.7506171911292
-1.5866468881572 -1.1836066762668 -2.6641276480032
-2.4972394956444 -0.700708450956 -3.1236116843964
-1.5997983911208 -0.11939192076612 -4.084002248508
-0.8138131942092 -0.19490646763476 -4.057832497728
4.34771933754 0.3930088259556 1.2689623590792
2.9614015963956 0.7985324715144 -1.6192357154292
-0.4748287745172 0.7130167322376 -3.693789383196
-1.7540289862872 0.53059362039 -4.199668718196
-2.4132489982176 0.4632845991468 -3.3077045290404
-2.7040103696616 0.502230562884 -3.4334037801924
1.1153644038168 3.1491615339492 -0.7651777134084
-0.761489472864 2.1868631740728 -2.6278389507768
-2.2511820771996 2.1389468917692 -1.2040061642844
-0.899170057854 2.9436398016972 0.6555254736132
-0.737648287794 3.0827854060848 0.6188686787232
0.2102920625598 3.0422201632992 1.3939674954768
-0.62263771683 2.9869596044268 1.165456351926
-2.1642353121852 2.047477681794 0.15524275818204
-2.0998384383372 1.7340227870244 -1.975379454816
-2.8202433168564 1.2944910252144 -2.7293540745036
-1.7928408718728 1.3276444335048 -3.813149711328
-1.0177634532336 1.6473022766544 -3.61471046868
1.1194696571124 1.5828574538544 3.826880287344
1.8407133202464 -2.069724743124 3.042930308748
4.053501347616 0.3950210359308 2.52046081527
-1.6742747787696 0.30692621913948 -2.5192834895844
-0.7508881742736 0.014745402345444 0.04372863195444
-0.4568912147052 0.03854046589104 0.16352219675916
0.11363534134644 -0.187586498322 1.7572637156244
1.1577191802132 -0.33107568376632 3.2107044790176
1.6526956034016 0.54220156071 4.21514406354
2.2454475256716 1.2901998802728 3.807307453572
3.597872514312 0.33794697254988 3.1470365365884
3.64719588366 0.0677292007722 3.0804382691016
2.7020476472988 -1.4310175791216 3.2723730574968
1.8106538359752 -1.0162758548892 3.490241251278
0.6400060438596 3.1743260743116 -0.15707669466936
0.4744535560764 2.7754515170832 -1.359060801552
0.18092013047748 2.3253974293224 -2.3693222834172
-0.5387256910836 2.1837653139456 -2.8388333044608
-1.0469756008008 2.1788512978044 -2.8399512664812
2.0056425074364 2.3842501519212 -1.5207881080152
1.2871960931268 1.9851163840896 -2.4369169945356
0.4860313672788 1.8403019253948 -3.028742428548
-0.21089368951104 1.667694250284 -3.3918086368572
-0.7844193415836 1.6250934671376 -3.555130854282
2.3943438357108 0.6997375204608 -2.2351787566416
1.494880323114 0.7960462825704 -2.8361046870468
0.6581718621528 0.8379883759344 -3.3306557243088
0.017212548756768 0.8819116913688 -3.5581632318852
-0.5117402713776 0.6702611169156 -3.776409721428
2.582990005872 -0.4202191047768 -2.0682208278228
1.6283559997104 -0.15579309048948 -2.8583815554492
0.8020168216644 0.034941671969628 -3.4515337799028
0.09894208277064 0.12483230189532 -3.750190948212
-0.5291269907664 -0.20538570035952 -3.963290761848
1.54425682992 -2.2776440661072 -1.2543837307032
1.2934665636504 -1.3462716352212 -2.5048710723144
0.7264354611516 -0.8478556619484 -3.0682088531112
0.15654428954472 -0.8099496537276 -3.3466249080756
-0.4094753548596 -0.8630948408124 -3.687577489116
1.934651292942 2.9780485063944 2.3184387839892
1.4999608724064 3.14654173203 1.76519951766
1.163287019676 3.2760101286372 1.2288501265416
0.9121991478588 3.3299363468976 0.695473069488
0.7519879228488 3.304281439044 0.16809990467628
3.782684235408 1.7633555584104 1.6520129033604
3.5035732426848 2.0596443347532 0.9456662639568
3.1912794282096 2.2578739975416 0.26979894483852
2.8474929209748 2.4086859755616 -0.395442521532
2.5071192340728 2.4242661287268 -0.9359057896008
4.362162706932 0.33035630635512 1.2103913902476
4.114021512912 0.5413137178764 0.5236556575152
3.809882741688 0.683624489838 -0.1606182006858
3.4497459638664 0.7572885005784 -0.8424301306812
3.0225722572128 0.7963061730468 -1.5050576313072
4.109862478068 -0.9335284519344 1.1305048937184
3.903299466336 -0.9454058725212 0.3980923810032
3.614686852032 -0.9181801713132 -0.35340141358212
3.2929170722436 -0.9002298370416 -1.0850690751108
2.8434634198668 -0.727246764576 -1.5871246601028
3.2729323784436 -2.2804749149808 1.409868620358
2.6931505403412 -2.5890321821316 0.610338452814
2.210425754262 -2.646472808094 -0.08036473007292
1.9111052801892 -2.5614149097432 -0.652742502126
1.7660089603788 -2.3625095245596 -1.132738706574
-2.5242720770808 1.7143520157288 -1.273990772832
-2.5283309200848 1.5922432465116 -1.4955230537676
-2.54130697998 1.4553936097032 -1.8033795505632
-2.6419346902668 1.361847208188 -2.2120770589164
-2.8151235138324 1.3008537437964 -2.7159282248124
-1.4453496997884 2.2429026171528 -2.6957688036
-1.6675535165316 2.0396099744268 -2.848675685646
-1.900673914116 1.72920023172 -3.0049289035824
-2.1818414874864 1.433963684394 -3.2666618721372
-2.318589107532 1.2418707360228 -3.5276775386832
-0.58187037279 0.8427750410904 -3.752257404912
-0.9736410065172 0.777673496562 -3.858922353432
-1.3104639661752 0.751071847386 -3.991480809516
-1.5569455539312 0.7436377559892 -4.083177812796
-1.7451305195832 0.7222495892076 -4.123476044328
-1.0799418292644 -1.2435387870276 -3.3195418371084
-1.3901060661804 -0.9403668670596 -3.3968065994472
-1.6616223743004 -0.6197141547216 -3.565167750768
-1.880147468724 -0.4202987930724 -3.743240854968
-2.0750303304456 -0.2337135332772 -3.889498398204
-1.965711478998 -1.4887553454552 -2.0765285920644
-2.000576808006 -1.3608412105488 -2.185634356938
-2.059499808024 -1.1571100496088 -2.3899300988964
-2.2099899555408 -0.91763738202 -2.7181333756452
-2.483827637028 -0.70479770934 -3.1861565836476
-1.4397975689748 -2.2447059629244 -1.2878030051976
-0.5476168223136 -2.7839467831968 -0.761390354508
0.4700995407552 -3.0268734213384 -0.3836266115784
0.738305975658 -3.0532975162608 -0.16104403031892
1.0098254326644 -3.0650362427148 0.10718773880628
-2.236417485612 2.1612128464176 -0.32110576910364
-1.603691702892 2.680266442242 0.3946903312932
-0.6080638833492 3.055927874106 0.9203987049132
-0.33274807164648 3.090391899012 1.198001524182
-0.14315426917116 3.0955652688876 1.4020220606256
0.020137243390788 2.804857321164 1.3612742539944
0.9755837620776 -2.7792875048088 0.16861298708892
ID=Scras_d31

LM3=131
7.6128769 30.313301 47.139816
6.2277565 25.60833 46.207947
5.4772549 24.437666 41.847054
5.6299877 30.712025 42.24263
5.7889977 31.519127 43.167038
8.5229187 34.940891 43.555084
7.8119154 34.290016 42.20245
7.0043039 26.872116 40.360123
6.0432339 22.481781 42.134514
5.5127869 17.568739 41.499352
4.9933033 15.643133 42.92625
6.4164557 22.652349 45.982216
12.296313 34.548138 49.793388
10.370354 30.414185 49.840637
7.5582323 22.432367 46.541191
5.5905952 15.519361 43.463482
6.1523476 14.569262 41.353775
6.3566017 14.427313 40.905334
12.504639 28.93605 50.101051
10.268507 23.381517 48.222481
12.929539 20.860456 45.267906
16.600021 24.90472 47.731155
16.626537 25.786581 48.365669
17.702902 30.082376 48.137962
18.192705 28.483316 47.619934
15.194269 22.917665 44.353371
10.875495 19.633442 44.751335
8.2737808 16.227491 42.461857
6.1311946 14.981648 43.499565
8.4137039 21.461645 46.849007
18.465744 34.944427 45.227055
13.761192 37.526718 42.78791
13.399129 36.527187 49.369343
7.6499176 18.499292 42.466251
11.484011 26.291655 42.98576
12.028427 28.745378 44.04435
14.163962 32.560215 43.980804
15.65065 35.816017 44.2673
17.499475 36.547623 45.637154
17.263805 36.237759 46.877357
15.252807 37.63625 47.72525
14.909399 37.84549 47.570301
13.919595 38.162647 45.13092
14.824104 38.023781 44.318748
14.675282 28.883942 49.467983
11.811705 26.787996 49.388779
10.83982 25.336781 48.892105
10.33912 23.874443 48.508003
10.617506 22.331627 47.769463
11.988003 29.357565 50.198826
10.719957 27.615683 49.535236
9.8363113 25.628275 48.836227
9.1739807 23.783468 48.211647
8.5117807 21.806366 47.072258
10.356872 30.345161 49.84338
9.5038185 28.412134 49.09404
8.77458 26.259638 48.198013
8.2256384 24.390528 47.425575
7.6479025 22.69875 46.704201
8.7523651 31.14163 48.661579
8.2285099 28.729216 48.308273
7.6804323 26.68609 47.795479
6.934082 25.084995 47.212708
6.4967532 22.96055 46.186264
7.5629063 30.072998 47.066845
7.301403 28.503683 47.2603
6.816184 26.901403 47.059944
6.3885908 26.040749 46.587734
5.8156185 25.062387 45.462364
17.235189 34.456783 48.934242
16.84252 32.499054 49.412941
16.061087 30.798775 49.689026
14.857822 29.392185 49.712139
13.336998 28.17017 49.639206
14.776891 35.085938 49.822769
14.023872 33.578659 50.301319
13.7509 32.316635 50.704559
13.110415 30.849178 50.586998
12.337538 29.580812 50.293587
12.99525 35.835075 49.592369
12.170621 34.432266 49.80455
11.637998 33.486435 49.963757
11.130888 32.23386 50.083393
10.870066 30.90534 50.096825
11.853576 36.779469 48.385815
10.730559 35.393185 48.712463
9.787426 34.384537 48.729797
9.0899506 33.024319 48.644646
8.7459068 31.633461 48.615402
11.476892 37.764084 46.009422
9.7057972 36.410625 46.067303
8.49821 34.785118 46.211506
7.9297752 32.894634 46.430714
7.6194534 30.625055 46.895752
12.070106 19.726059 43.080341
11.363873 19.208994 43.158546
10.339473 18.551451 43.091557
9.3671122 17.45549 42.873875
8.2076416 16.065329 42.507156
10.960996 20.561817 46.758327
9.6946821 19.568245 45.833206
8.4634752 18.174572 44.845512
7.6236925 16.343515 44.038177
6.8554554 14.520603 43.024727
7.5486259 22.362043 46.498436
7.215168 20.810965 45.829025
6.7549024 19.398088 45.245251
6.1940575 17.60729 44.479076
5.5974083 15.495251 43.451332
5.1219292 23.594286 43.641075
5.4295082 21.666725 43.554432
5.5176144 19.52783 43.319016
5.0956516 17.562309 42.833355
4.7419128 15.461565 41.934361
6.6316071 22.514236 40.45372
6.6914172 21.736172 40.64653
6.6851492 20.695375 41.077263
6.2500548 19.298225 41.262192
5.5732813 17.585403 41.454346
6.6082306 25.369453 40.99152
5.9004498 28.877813 40.981052
6.0633831 32.137615 42.315487
6.7988987 33.525272 42.546082
8.0128212 34.620899 42.65398
13.86043 21.99753 44.53677
16.539862 24.030565 46.508942
17.475201 26.341646 47.882195
17.933279 27.868811 48.040642
18.035406 29.401434 47.824821
17.077038 29.089293 47.331566
8.5926027 33.557114 42.90345
ID=ScrasAdult_skull

LM3=131
17.705022 -56.316986 -7.2227144
24.978995 -33.173249 -12.463608
30.17416 -29.545832 -19.376831
38.96347 -44.601555 -15.906057
37.14757 -48.802557 -12.655945
34.475553 -78.849707 -13.133411
42.755919 -67.171931 -21.363928
33.598108 -35.543187 -32.11889
26.003714 -23.883975 -22.569942
24.402227 -15.506252 -28.054338
20.798678 -7.8288853 -18.888502
23.308587 -31.129644 -11.566448
17.26326 -83.47784 -14.114599
16.938661 -57.00388 -7.4763775
15.975152 -29.663279 -9.0991211
15.737007 -4.6278179 -16.853123
15.457368 -7.8957808 -28.742085
16.012377 -4.1232449 -27.390227
15.953773 -56.16056 -7.1413517
7.5248814 -33.855042 -12.023768
1.838789 -30.633619 -20.345435
-6.6187 -48.510818 -18.18572
-4.7433376 -51.023417 -13.819475
0.34522712 -79.686909 -14.057856
-7.9389572 -68.768363 -22.556109
0.1328373 -36.922667 -33.336756
6.3794899 -24.994519 -23.57213
8.7203693 -13.693274 -29.247222
11.680131 -7.4596685 -18.154829
9.3127841 -31.262627 -10.42727
6.9938141 -79.862099 -40.560255
28.759496 -79.088063 -39.885523
17.498618 -89.07177 -16.770059
16.522779 -14.714372 -27.117023
17.13038 -47.924504 -30.723972
16.93069 -56.131449 -28.973694
17.431722 -68.617892 -32.526321
18.444066 -81.587753 -35.177755
13.002818 -85.301075 -35.144739
11.856887 -86.357584 -30.894177
17.304336 -87.904158 -25.867536
18.47989 -87.872372 -25.833981
23.949652 -85.952845 -29.945474
23.658564 -85.173426 -35.099194
13.678601 -50.60123 -7.2769356
12.197999 -47.016702 -7.4829245
11.072381 -44.089818 -8.1503296
9.9453598 -39.258387 -8.7252617
8.1650466 -33.783619 -10.963063
15.388167 -53.425064 -7.3635197
14.594465 -48.036122 -8.0161858
13.732896 -43.573585 -8.1875372
12.790972 -38.228199 -8.2590914
10.060027 -32.053871 -9.5825338
16.781944 -56.304832 -7.5245404
16.680977 -49.190106 -8.3340836
16.696107 -42.93962 -9.0154886
16.646888 -36.551278 -8.9214182
16.065853 -30.266309 -9.0351057
18.134981 -53.602047 -7.1839905
19.079957 -50.615578 -7.0831108
19.478455 -43.098574 -8.0355453
20.402265 -37.450254 -8.3322477
22.7249 -31.933413 -10.255179
18.518608 -48.442049 -7.6301813
20.645883 -46.820002 -7.4886847
21.712098 -43.192635 -8.4485674
22.936282 -38.504479 -9.8408747
23.911536 -33.892224 -11.253133
11.714863 -89.467831 -17.352629
11.920748 -81.491556 -16.239157
9.1657579 -71.959009 -12.183056
6.763581 -60.437708 -13.628693
13.423856 -50.937643 -7.3829842
14.78884 -89.243689 -17.201395
14.778454 -82.112675 -15.536499
12.844566 -73.14764 -11.897068
11.547378 -62.605162 -9.4452953
14.783494 -53.674622 -7.4784613
17.520298 -89.108458 -16.658974
17.145704 -82.826252 -13.98221
17.334604 -73.79467 -7.7898312
17.153513 -64.723725 -6.522522
16.901374 -57.837391 -7.1002722
20.228121 -88.878841 -17.145529
19.464126 -81.964378 -14.70911
21.463275 -72.910123 -11.652403
21.753807 -62.463942 -9.0679359
18.538148 -53.887215 -7.3816204
22.564936 -89.111176 -17.252579
21.673074 -80.741978 -15.551739
25.61471 -71.641283 -11.991453
28.107362 -60.50046 -14.788704
19.471952 -50.930395 -7.398634
4.764958 -32.075865 -32.054706
4.345516 -29.506733 -30.724218
4.94059 -25.560074 -29.756672
7.1075755 -20.491099 -29.042461
8.7330967 -13.371335 -29.11648
5.6393623 -30.101342 -17.11061
7.4724197 -25.547204 -17.319361
8.6664963 -19.937581 -17.756878
9.4963551 -14.08608 -19.185231
10.432796 -8.5829782 -21.263814
16.13189 -28.93748 -9.192791
16.028576 -26.229963 -9.8360729
16.071326 -23.2651 -10.528194
15.912993 -14.779869 -12.940413
15.731461 -4.548654 -16.92366
27.572603 -28.140557 -18.155608
25.14678 -22.996924 -18.620958
23.891287 -18.185825 -18.838806
22.771177 -12.932199 -20.102606
21.638412 -8.1554514 -21.581645
28.623469 -32.106431 -31.614456
28.455653 -29.740865 -31.016612
28.469176 -25.878875 -30.169926
25.292206 -21.188769 -27.81482
24.160957 -14.961102 -28.070841
31.671305 -31.404932 -26.16442
38.868294 -40.337934 -23.202169
40.411863 -51.259365 -17.470019
41.532001 -60.352392 -17.692419
40.091848 -72.170939 -17.272218
0.15086174 -33.696587 -28.044157
-6.177845 -42.892404 -23.617246
-7.5529575 -52.776489 -19.330444
-7.1821308 -63.426104 -18.171906
-5.007 -74.573812 -18.253206
1.3673696 -66.687489 -21.998377
34.742815 -65.032701 -21.665182
ID=Trichosurus_vulpecula_C10902

LM3=131
-6.122818 -9.5605106 -0.43825269
-5.8673172 -6.8581758 -9.7530203
-8.6269379 -3.0045891 -10.735798
-11.782764 -2.5692327 0.47059917
-11.73571 -3.7458451 1.3821707
-9.7163773 -3.8723428 11.084591
-12.076836 -1.0511128 6.361352
-11.140583 4.0047965 -4.7238111
-8.0993614 -0.82839882 -12.654849
-8.3195457 3.2528245 -17.373617
-4.455523 -3.6030364 -20.779797
-5.417491 -7.1656318 -11.952467
2.1020708 -7.8403921 13.812773
1.454772 -12.02282 2.1158767
-0.70129395 -6.9910283 -9.805624
-2.4681396 -3.2679732 -22.097658
-3.333204 1.3826075 -22.122513
-3.328475 2.224411 -21.408821
7.5208673 -7.3003545 -2.0139809
4.5459328 -5.1337252 -10.650404
5.4583588 -0.31466115 -12.325768
10.708286 1.6976851 -2.4479134
11.044003 0.36018273 -1.6220024
11.569695 0.0323545 8.1323566
12.062126 3.1226213 3.3583469
6.9641571 7.1523752 -7.3263836
3.4953804 1.6118851 -14.617844
1.2042503 5.376545 -18.456268
-0.36402893 -2.4395678 -21.316647
3.9269705 -5.1044564 -13.071502
6.3224621 8.6775246 12.56385
-6.509326 6.5442662 14.13958
2.0199308 -1.9332956 18.703667
-2.8657322 2.3768539 -15.807237
-1.4737434 3.7358382 -2.3809838
-0.9075613 2.8217492 0.30796909
-0.42911434 4.5098882 6.4633284
-0.45209694 7.3629522 11.580897
3.0103059 7.9897771 13.874665
4.4673634 6.1044145 15.366013
1.601032 2.1378567 18.097807
0.90287697 2.0741668 18.158735
-3.3443108 4.478889 16.585716
-2.9962037 7.1011248 14.21109
8.5117149 -2.4281931 -0.38430211
6.1087093 -5.5502558 -3.6671233
4.5056095 -7.0659041 -6.8398147
4.2721786 -6.4433002 -8.9015102
4.5459805 -5.4898415 -10.617884
5.5603576 -10.563109 0.46414852
4.5109825 -9.4166489 -3.5693212
2.6348448 -8.3292637 -6.8101621
2.2006226 -7.5360165 -9.3515759
3.8865299 -5.5976696 -12.262156
1.4264183 -12.033244 2.1413021
0.77789813 -10.498555 -2.8068159
0.041779421 -8.8005476 -6.3422699
-0.50338703 -7.5861154 -8.6275711
-0.69534236 -6.9519811 -9.8569746
-3.2495999 -11.974934 1.0901117
-2.5763602 -10.867126 -2.7827392
-2.1344199 -9.2446728 -6.2056122
-2.8238845 -8.4972973 -8.852109
-5.3242311 -7.4804115 -10.99016
-8.0898151 -5.7674699 1.6454724
-5.5064425 -7.9599729 -2.2546015
-4.1801977 -8.8787661 -5.7963834
-4.5820646 -8.3390017 -8.178236
-5.8592911 -6.936738 -10.013783
8.3133621 -2.4056056 14.639158
9.5771828 -3.895026 11.578615
10.090352 -5.1337614 8.3248682
10.321897 -4.7656689 4.8185992
9.4623709 -2.6864979 1.1244041
5.5504246 -2.7018383 17.092384
6.6848679 -6.8895535 12.459385
7.2491736 -9.3945932 8.2495623
6.8866749 -10.305844 4.7941365
6.3101215 -10.346045 1.4120073
2.1757829 -3.7976213 18.032755
2.8409374 -8.4855204 12.929913
2.1064544 -11.11802 8.335659
1.3979399 -12.112929 5.3188562
1.4980843 -12.139797 3.0684445
-1.2708669 -4.4554887 17.683468
-1.708667 -9.0555534 13.401183
-1.9106398 -11.877536 8.734539
-2.8540421 -12.464381 5.1765437
-3.3235621 -12.184046 2.3016996
-4.8226619 -4.8084188 16.631729
-6.6651287 -7.415771 12.723776
-8.0213089 -7.853478 9.3602867
-8.8280144 -7.0070148 6.2847972
-8.5113716 -6.3452616 2.9890375
6.1804314 5.5601926 -11.188358
5.5448575 5.0613446 -12.48077
4.4410357 4.8152533 -14.084915
2.5924644 4.7363 -15.857842
1.2145233 5.3106828 -18.506001
4.6129608 -3.2615597 -13.149715
3.5590744 -3.0007851 -14.798748
1.9792442 -2.6092482 -16.868938
1.0506172 -1.9780388 -19.203167
-0.03471756 -0.88091475 -21.124477
-0.69049263 -7.1743021 -10.252079
-1.0754597 -6.512248 -13.306714
-1.508296 -5.5312338 -16.279781
-1.983808 -4.4619007 -19.188354
-2.5104947 -3.2450516 -22.034443
-7.1382713 -5.3107634 -11.629177
-6.4797554 -4.8938103 -13.736828
-5.7835732 -4.1418881 -15.906534
-5.7252121 -3.5595109 -18.056065
-5.7819595 -2.3662956 -20.208109
-10.683913 2.6379838 -8.7892084
-10.414242 2.4765573 -10.50714
-9.6630211 2.1236975 -12.426262
-8.5325613 2.0681717 -14.543794
-8.303441 3.2940512 -17.485014
-11.455872 1.437119 -7.5341225
-12.162682 -0.49961799 -2.1839924
-12.015751 -1.8459836 2.8466067
-11.782955 -2.490284 5.1763573
-11.593025 -2.345016 9.1318035
7.1968536 5.2058358 -9.90135
9.8660049 3.6065414 -5.0903816
11.180622 2.214648 -0.43297863
11.748394 1.5396267 2.5179214
12.258514 1.7908566 6.0006642
9.5425415 2.3470044 3.1551018
-9.6422672 -1.1499158 5.6275311
ID=TV1

LM3=131
2.0551414 10.786299 -4.5751457
0.41419601 6.3936825 -12.304886
3.1035233 2.5094278 -14.112949
10.174343 4.6806922 -3.9490223
9.818428 6.025806 -3.5352974
10.282991 8.7007256 7.7327156
12.309116 5.1095052 2.6730461
9.0050087 -3.1527429 -7.3263798
2.9651623 -1.2167327 -13.888741
1.7004089 -6.4023981 -19.985331
-4.5005851 -0.60320264 -24.223358
-1.1417923 5.9939852 -15.361446
-1.9153547 11.788407 13.249077
-4.8837681 13.120274 1.7361288
-5.5656338 6.0419712 -11.30851
-6.4928694 -1.6764979 -25.40234
-4.5561447 -6.7759552 -24.434855
-4.1174335 -8.2891912 -24.188801
-10.907103 7.0368938 -2.1365643
-10.392731 2.2629101 -9.6029415
-11.095528 -2.7209144 -10.134932
-13.555782 -2.8367898 1.0462527
-13.606186 -1.6778473 2.0324197
-11.297417 1.7777146 12.475811
-12.490139 -3.1364248 8.5465126
-9.6008453 -9.2646646 -2.9434891
-8.6931915 -5.2122045 -13.125543
-6.9207726 -9.6755686 -17.005236
-8.0776596 -1.8227916 -23.311905
-10.43063 2.8745372 -12.435284
-2.7969685 -5.3532677 17.986069
10.330255 -0.78143907 15.200256
1.1139317 7.1212015 19.936279
-3.4114227 -5.4799781 -17.399063
-0.2505188 -3.8081803 -1.7703905
0.10368347 -2.4030757 1.358532
2.1406364 -2.9952335 8.5792294
3.7316666 -3.4250531 14.25806
1.7033192 -3.6246085 16.434092
-0.3781608 -2.401279 18.922222
1.959242 3.1094327 19.790604
2.4607694 3.3654983 19.689604
7.2057896 0.10960745 17.162987
5.4760661 -2.2143877 15.497071
-11.177425 1.2613916 3.0428927
-10.474441 4.3776464 -2.088331
-9.7898188 5.7833457 -6.2943301
-9.9595375 4.511744 -8.2973309
-10.545837 2.8899522 -9.6808796
-11.0569 8.9940157 2.6015399
-9.1870155 8.7365379 -3.0869939
-7.9742227 7.4267077 -6.9395595
-8.5387039 6.0792642 -9.5307903
-10.356552 3.3770831 -12.183823
-5.032702 12.986112 1.6886063
-5.4828143 10.525884 -3.5555727
-5.5501866 8.2980843 -7.3571601
-5.561657 7.0020862 -9.5129776
-5.6157508 5.9421349 -11.367304
-1.0082793 13.588911 -0.36103299
-2.2152209 11.278581 -4.7028747
-3.1316957 9.1319027 -8.0221453
-3.0549126 7.8905702 -11.063801
-1.2201786 6.2760801 -14.882202
4.5763431 9.2742996 -2.6282268
1.7292031 9.6364594 -5.6650977
-0.59385777 8.9506149 -8.3104296
-0.45178795 7.6018238 -10.802521
0.42754745 6.1141634 -12.993923
-7.2723198 6.4428983 16.214214
-9.0622015 6.9756351 13.263742
-10.931073 6.7118092 10.331838
-12.033532 5.0229888 6.7064776
-11.356977 2.0428495 2.4306014
-3.3826363 7.7226725 18.967337
-6.063694 10.264931 13.787175
-8.0267172 11.552471 9.3549414
-9.1350479 11.541544 5.6870756
-9.5994997 10.768048 2.3965979
0.20751195 8.7992468 19.238905
-1.9451357 11.859005 12.730015
-3.474653 13.366706 7.6265736
-4.5184746 13.505247 4.2987657
-5.2113743 13.010241 2.5798097
3.4092696 9.9820919 17.436394
2.1101511 13.089745 11.230392
1.0001632 14.634031 6.1465049
0.14045046 14.621864 2.5164165
-0.20107371 13.887948 0.11460346
6.1354032 10.787108 13.048203
6.0490136 12.305347 8.4825439
5.7904301 12.565127 4.3638353
5.3629746 11.55767 0.6748901
4.6974826 9.2278051 -2.5404487
-9.2167587 -9.1708603 -7.4908848
-9.0040827 -9.0149956 -8.8379326
-8.6522465 -9.1201372 -10.928596
-7.0999146 -8.7351313 -13.85651
-7.1506443 -9.7657537 -17.336826
-10.988907 -0.35024494 -11.620066
-10.579262 -0.68373382 -14.173519
-9.4139175 -1.5862656 -16.882813
-9.0657158 -2.6449943 -19.46257
-8.673378 -3.7419617 -22.006199
-5.5899572 6.0059457 -11.903927
-5.9612174 4.7772741 -14.964885
-6.2810354 3.1643584 -18.253193
-6.4980359 1.07619 -21.78624
-6.5004945 -1.6411378 -25.382046
1.7450829 3.2293723 -15.270252
0.23088837 2.0310421 -17.238323
-0.72651291 0.13365172 -19.400364
-1.3374176 -1.1028292 -21.727566
-2.4257507 -2.4697566 -23.618198
7.37988 -3.1431849 -10.935044
6.4678793 -3.2864032 -12.274383
4.9949789 -3.9377608 -14.110493
2.6277287 -5.0718389 -16.374319
1.6115208 -6.5510111 -20.284012
7.651886 -1.1814767 -10.938477
9.6054688 1.2689023 -7.2203255
10.645477 4.7444482 -2.5907707
11.339531 5.8870173 0.85117531
11.997471 6.810545 5.0101271
-11.039345 -7.379693 -6.7393584
-12.541893 -5.6359982 -1.2446364
-13.101078 -3.215668 3.2485046
-13.053566 -1.9193782 7.1873035
-12.606636 -0.99061477 10.326787
-10.253685 -1.9539433 7.32341
9.5662098 4.8345027 2.9781971
ID=TV2

LM3=131
-2.0334377 -10.729668 -0.3750577
-3.9595413 -8.0811691 8.5851488
0.032001972 -6.5716853 10.029329
6.2126169 -7.0376749 2.330092
6.2415781 -7.6310163 1.3457046
8.498373 -7.0837903 -6.5865965
7.9976959 -6.3990211 -1.4577422
6.5852547 -3.2928567 7.1376953
-0.31531715 -4.621315 11.980392
0.75777817 -0.54853356 16.273041
-6.837492 -4.4194651 15.679546
-4.6819706 -7.8147054 9.9010601
-1.2699566 -4.526793 -13.522537
-7.171648 -8.2441282 -3.1517906
-7.8331776 -4.9203858 7.2574563
-8.3346138 -3.2029417 16.460691
-5.4630909 0.62380558 15.795084
-5.9984159 0.80111969 17.644215
-11.013023 -2.0677679 -3.3005557
-10.812542 -1.1130714 6.1096849
-10.01038 3.4448538 6.8286853
-8.8549347 6.9075623 -1.8140085
-9.0073833 6.5485268 -2.7839766
-6.8451958 5.7667475 -10.846138
-7.3858967 7.4391036 -6.2884464
-6.5480328 8.6779871 2.9943707
-8.7873192 3.2502913 9.4861708
-6.5982571 6.0474181 13.848472
-9.6508865 -1.5550112 15.015885
-11.209705 -1.9558314 8.0357819
2.1734772 8.7692299 -11.62096
9.8210602 0.32231674 -8.1695518
3.5672112 -0.15009728 -16.857117
-4.6554613 -0.025694655 13.100551
0.013688087 2.0012293 1.1286716
-1.0310764 -0.33111989 0.4924401
2.516057 2.6949494 -4.5339293
5.7541904 4.8363132 -9.2748127
4.5905561 6.9796147 -12.201637
3.3488946 6.0563016 -14.200941
4.8140659 2.2173755 -15.880829
5.2434821 1.8338375 -15.778412
8.5696039 1.3443515 -12.646405
8.0941544 3.6840336 -10.311997
-10.37549 0.14988346 -3.9853618
-10.473792 -2.1061466 -0.52799165
-10.532351 -3.3124769 2.659935
-10.748539 -2.5193267 4.4575491
-10.912037 -1.3673469 6.0940928
-10.266238 -5.1393504 -4.0817728
-10.126932 -5.199368 -0.17290559
-9.5308495 -4.8569155 2.9326108
-10.212456 -4.223269 5.247427
-11.121693 -2.4189065 7.270051
-7.0931005 -8.3101864 -3.1385596
-7.8755808 -7.3383093 0.44472128
-7.9949775 -6.1698022 3.3212347
-8.0549574 -5.4292841 5.5525141
-7.8722191 -4.9511008 7.1317587
-3.8364425 -10.655126 -2.2299259
-5.7016692 -9.1745062 1.2276812
-6.501183 -7.4846473 3.951396
-6.6197929 -7.2867875 6.3200941
-4.6789227 -7.9730482 9.1692276
1.1006422 -10.164474 -1.1720932
-2.6591983 -9.0212078 1.7778242
-4.8395214 -8.6742868 4.7687578
-4.5723763 -8.38554 6.5579929
1.0935822 -3.4403949 7.1580992
-3.3130379 1.1280909 -15.48399
-6.2459779 1.5650446 -13.397861
-8.3470116 1.4836035 -10.882156
-9.7532864 0.98732585 -8.1154194
-10.504732 0.11014172 -5.0594807
-0.16412979 0.025352011 -16.705439
-4.3440685 -2.2516091 -13.892295
-7.9146996 -3.7244203 -11.108015
-9.5351124 -4.6731067 -7.6181793
-10.306328 -5.0284643 -4.2011132
2.2575417 -1.5056028 -16.764458
-1.5770637 -5.0107131 -13.041276
-4.5749898 -7.3962035 -9.7660208
-6.3967414 -8.4556999 -6.3933525
-7.1554894 -8.2579937 -3.1050515
3.9682474 -3.4724705 -15.633711
1.2439643 -7.1429358 -12.146191
-1.2179091 -9.9430809 -8.8573637
-2.8066432 -10.70637 -5.286489
-3.9998026 -10.595323 -2.122865
4.9512544 -5.8192058 -13.231126
4.8920016 -8.0616121 -9.880703
3.9926746 -9.2401333 -6.6664371
2.6476932 -10.077596 -3.7786744
0.73344725 -10.345323 -1.1509026
-7.6189861 7.5153103 6.1459637
-7.7215643 6.0633087 7.2460194
-5.6402774 4.9451852 8.9964924
-6.154171 5.1141238 11.063434
-6.818521 5.9981189 13.82213
-10.380856 1.4868134 7.9290848
-9.857933 1.2769122 9.7821999
-9.4485092 0.90677267 11.459789
-9.7504807 0.38833576 13.580792
-9.3504333 0.35902172 15.185825
-7.9154744 -4.8305564 7.432641
-8.2008305 -4.5295382 9.1347837
-8.3426399 -4.2575469 11.228698
-8.4902821 -3.6020725 14.130037
-8.3349161 -3.2799416 16.379587
-2.1301079 -6.81142 10.667191
-3.1812935 -5.6992373 12.196346
-3.4976845 -4.5898452 13.664812
-4.4446449 -4.4260583 15.323282
-4.9438953 -3.6094849 16.615005
4.7342386 -3.0611041 9.886054
3.3801951 -3.3396392 11.039044
2.2110727 -2.9326937 12.44002
1.0093486 -1.8144227 13.95964
0.66870606 -0.27891219 16.39753
4.6699696 -4.8318706 9.0230837
6.2553196 -5.9689178 5.4906788
6.8578205 -7.1341124 0.7181921
7.7168083 -7.0462346 -1.6235657
8.6867485 -6.5798535 -3.7393913
-7.9892654 7.7452235 4.1296959
-8.8014565 7.5029736 0.57933044
-8.5075951 6.901093 -3.503211
-7.8875427 6.830215 -6.4238939
-6.9652748 7.077539 -8.4522781
-5.483242 6.0552006 -6.6146564
6.9476223 -5.0812116 -2.647706
ID=TV3

LM3=131
-7.271347 -5.0748024 2.2278976
-2.9319048 -4.0827484 9.0579662
1.7582788 -5.4333162 7.8299103
-0.4884243 -8.3080873 1.1053162
-1.4321404 -8.5354977 0.83330154
-2.8698711 -8.2648544 -6.1195698
-0.45851231 -9.0186186 -2.8460536
4.2914257 -6.8902664 2.8691006
1.3440924 -3.7700031 8.9272175
5.3677683 -3.5546808 11.596643
-0.015701294 -1.2052056 14.041351
-3.7110367 -3.0627401 10.118553
-8.7109833 0.67048973 -8.333148
-10.159981 1.2106149 -0.22602749
-4.4317589 0.37315103 9.0882988
0.23161316 1.261572 15.073723
3.6334848 1.2910961 14.201262
4.0821037 1.2891233 14.585245
-7.471714 6.6474009 1.7503462
-2.7992592 5.7727699 8.5230999
1.6011882 6.637135 7.3411236
-0.40259218 9.5377636 0.42369175
-1.3362384 9.7944441 -0.15002441
-2.7125359 8.9796638 -6.5888362
-0.26664019 10.049979 -3.1263559
4.3352289 7.8674984 2.1603723
1.7229471 5.1745763 8.5296288
5.6829185 4.7656603 10.866066
0.12858772 2.886214 13.951857
-3.5322971 4.5692644 10.266788
1.7789192 5.8016543 -9.0707779
2.2200108 -5.0230803 -11.720608
-4.0041828 -0.038399749 -14.240997
2.5879021 0.50295055 10.467048
1.8630257 0.86581147 0.21214771
1.060326 0.59044272 -1.6364374
1.6226537 0.42007652 -5.1298962
2.8493652 -0.064722396 -10.082782
2.4128296 2.2329094 -8.5184317
1.676405 3.0805745 -13.104698
-1.6431222 -0.012152169 -14.323281
-1.5425627 -0.5521754 -14.277583
1.2677616 -3.1913362 -12.857068
2.3947735 -1.8801625 -8.3288736
-6.8917928 6.9610362 1.252764
-6.9066696 5.9761119 3.7503386
-6.392159 4.7137785 6.1066852
-5.2933102 4.4799671 8.135211
-3.3334484 5.5180926 8.7221661
-9.2748413 4.9820428 1.0725288
-8.3525543 4.243762 3.8618097
-6.815815 3.0453598 6.6209774
-5.5623627 2.9944761 8.3557911
-3.9588757 4.5121169 9.8237686
-10.147923 1.3424811 -0.19951439
-8.6256981 1.1817981 4.2860279
-6.7474861 0.6336146 6.7821846
-5.581049 0.65192389 8.0662632
-4.5730057 0.50928861 8.9630003
-9.3691521 -3.1266615 1.5847797
-8.4604912 -1.7781912 4.2787476
-6.8010578 -1.2066156 6.8519173
-5.5002613 -1.4159133 8.6908054
-3.904314 -2.8211436 10.161596
-6.3839464 -5.5602288 1.6900045
-6.7397738 -4.0003486 4.4140563
-6.3764253 -2.8527532 6.6641526
-5.1109104 -3.0249991 8.2012749
-3.7220421 -3.6408887 9.2439804
-5.8508658 6.213398 -10.272479
-6.0528746 7.496891 -7.2661495
-5.4549713 8.3024559 -4.6014338
-5.9764419 8.2156887 -1.9665191
-6.9771962 7.3843451 0.5344336
-5.3116531 3.135555 -12.793185
-7.4512272 3.7494588 -9.0193539
-9.2878952 4.9263206 -5.9130435
-9.8627701 5.304667 -2.9397821
-9.6029587 5.2374249 0.3753109
-5.1317649 0.14517893 -13.495187
-8.1141367 0.016803078 -9.4505463
-9.8867245 0.10817676 -5.9024067
-10.590714 0.23331966 -2.9658213
-10.210907 1.1256281 -0.5620594
-5.418612 -2.7385783 -12.499001
-7.3588018 -3.4087749 -8.6646795
-9.1469412 -3.7301049 -5.5476289
-9.9062414 -3.6136384 -2.570024
-9.6820889 -3.289001 0.90753937
-6.069315 -5.4915776 -9.6937761
-5.8572598 -6.572197 -7.2731233
-5.4271202 -7.0306654 -4.138556
-5.8581262 -6.8774409 -1.5155362
-6.7776775 -5.877665 0.99704772
4.5414734 6.6525497 5.4286242
4.4578819 6.4156909 6.2862358
4.250339 5.5902462 7.5875344
4.528481 5.0724635 9.3357325
5.3808389 5.0390673 11.427481
-0.98112154 6.0937352 9.1377773
-0.26453257 5.0849543 10.106577
0.70878983 4.3679743 11.105375
1.05896 3.9796073 12.667795
1.6076665 3.5940332 13.674984
-4.3766289 0.4605757 9.0993404
-3.5356441 0.64276344 10.483875
-2.3482413 0.75089085 11.808221
-1.4901628 1.1180738 13.729532
0.24923186 1.2671678 15.084126
-1.0650554 -4.5101385 9.5112877
-0.57989454 -3.4512179 10.638687
0.32151937 -2.5882316 11.874813
0.71267128 -2.2056801 13.205853
1.6078768 -1.6622758 14.065826
3.953155 -5.9629817 6.1280041
4.0359836 -5.1025019 7.1656799
4.2399435 -4.4433064 8.4687548
4.3695517 -3.7277875 10.055911
5.0343137 -3.7591147 11.877922
3.1534238 -7.2109742 4.8384523
1.3913665 -8.2369022 2.4721189
-0.68080664 -8.5748644 -0.0059909821
-1.4028046 -8.571393 -2.0350881
-1.2902129 -8.6813478 -4.1546474
3.2314157 8.1987572 4.3372474
1.1963018 9.4695244 1.2297664
-0.55376244 9.6375332 -0.67131472
-1.3435428 9.5338984 -3.0480053
-1.6417279 9.6313276 -4.8542051
-0.90214539 7.8479204 -4.5738392
-0.83196259 -6.6467657 -3.4215069
ID=TV8

LM3=131
-15.543845 -13.256569 81.735687
-3.6734653 -10.270264 92.956972
3.4632295 -13.979468 92.148323
-3.0395973 -20.622745 80.443325
-4.8654687 -21.153722 79.158278
-9.4939566 -18.093458 67.070336
-5.0087678 -21.467974 68.921194
5.9513009 -18.502229 79.226036
5.3265715 -13.965745 91.320257
15.133632 -13.263897 100.76279
10.939105 -7.6378471 105.97559
-2.1209621 -7.8993255 96.956167
-21.218786 -0.88224784 67.566171
-19.077115 -0.25625797 81.504955
-2.4916029 -2.5186518 95.024099
9.9405718 -3.791697 105.93746
16.988854 -4.9922106 102.77914
19.887924 -5.1811934 104.39898
-11.855712 10.6319 79.878902
-2.3835909 4.4197455 91.571245
6.1646986 4.9939126 92.414665
2.3617721 12.806778 78.732924
0.79941705 13.430434 77.549634
-4.793992 11.412684 65.524044
0.54474831 12.350128 67.665014
9.4604158 8.1171143 77.804499
8.1767178 5.49088 90.609055
18.384056 2.3837171 99.67577
11.877427 -0.94879843 105.38536
0.14540911 2.4615316 96.696453
-6.9354737 5.2328199 56.607304
-9.2813301 -12.209609 57.805004
-20.98763 -1.1462145 60.565825
16.433687 -5.1148206 100.09451
4.0439868 -4.7615319 76.61911
-0.26425362 -4.2307633 71.075048
-2.7928734 -3.9667687 65.192513
-5.2755392 -4.0018946 58.408632
-6.9761074 0.36954354 55.066547
-10.315269 1.8694542 55.495381
-16.580415 -1.8089397 57.140875
-16.596555 -2.0440452 57.130985
-11.624012 -7.857911 56.058393
-7.6690233 -7.6363122 55.802045
-8.0250669 11.802273 75.9763
-8.3667964 11.138308 80.481739
-6.624552 9.8655081 85.521727
-4.0818071 5.3109276 90.892391
0.3938365 4.1610622 94.008865
-16.139297 6.3812399 81.598911
-13.797593 6.4321375 85.056448
-9.9032927 4.0498623 88.567314
-5.749526 2.0108719 92.400827
-0.66390157 2.3552486 96.295433
-19.108171 -0.29806104 81.458597
-15.717095 -1.2047514 86.03632
-11.013622 -1.7058191 88.767805
-6.7900789 -2.174107 91.416445
-2.8748232 -2.3714693 94.853039
-18.565674 -7.7297473 82.561808
-15.903378 -8.9729822 85.814695
-11.579263 -7.5864047 88.991051
-6.9458818 -6.0408777 92.560844
-2.9093552 -7.4685282 96.457996
-13.658657 -16.305251 76.346292
-12.042475 -15.035174 82.001228
-10.197223 -13.378943 87.12904
-6.424253 -9.7510099 91.988983
-3.8237715 -9.9485213 93.812981
-15.881575 8.0248415 62.816796
-13.613039 10.167996 65.336008
-11.693294 11.50721 68.350701
-10.128293 11.725943 71.86769
-9.0066731 11.904099 74.95554
-19.823446 3.9858827 63.603911
-19.781117 4.7300357 67.137289
-19.340364 6.3429904 70.364642
-18.58017 6.9430602 74.914155
-16.81654 6.6399652 80.385838
-21.385822 -0.95995769 62.653837
-21.247048 -1.0126835 67.030158
-20.984979 -0.93284734 71.48612
-20.525529 -0.73275805 76.062741
-19.455301 -0.3983596 80.695076
-21.174865 -6.2459612 63.796768
-21.606283 -6.8019515 67.901163
-21.623428 -8.4843993 71.39667
-20.768297 -8.7329328 75.772333
-19.202023 -8.0292124 81.024208
-18.243698 -11.444352 63.151441
-17.544036 -13.582782 66.816854
-16.501082 -15.322011 70.283499
-14.874302 -16.189544 73.673882
-12.643514 -16.449628 77.479401
13.403702 5.1861048 83.421993
14.482492 2.9945567 86.438789
15.972021 2.0105377 90.197811
17.666615 2.2385794 94.663706
18.462487 2.472323 99.974194
3.4868264 4.1579416 94.14958
5.78951 3.9793146 96.742887
8.421874 2.9954779 100.29718
12.15548 0.85510127 102.96506
15.095344 -0.5366677 105.39906
-2.2125401 -2.7120051 95.268154
1.7886104 -3.0490074 99.011469
5.1162124 -3.4045336 102.0409
7.7692497 -3.7763608 104.38666
9.844752 -4.2599827 105.93588
0.78389168 -11.023188 94.719868
3.543787 -10.849509 98.460693
6.249671 -9.8347408 101.10977
10.359232 -9.4834507 103.6111
13.142011 -8.6716944 106.01754
10.200921 -15.971506 85.211506
11.978244 -13.734874 88.245192
13.702064 -12.917467 91.708841
14.925361 -13.470042 95.678177
15.368109 -13.231268 100.62514
5.9721446 -18.741537 85.61347
0.57038277 -20.747759 80.931511
-3.9482814 -21.900146 76.539764
-6.1268497 -21.91941 72.51492
-7.4891871 -20.738001 67.900462
10.700042 8.6405516 83.823214
6.1544895 11.492872 79.56181
1.6621476 13.419855 74.661756
-0.61567187 13.573924 69.82131
-1.6863698 12.852571 66.655798
-0.8785367 8.8722509 68.619628
-5.397439 -17.076529 69.850402
ID=A930_PY

LM3=131
21.008419 15.747292 5.5013456
14.29509 11.090485 12.253676
16.910446 9.4188433 16.316435
25.373014 11.629895 13.660776
25.145775 11.329806 12.518586
29.218891 17.023607 10.411665
29.104256 14.572926 13.263142
23.803776 11.65226 18.062189
16.864492 9.6648188 17.079569
13.154986 7.140223 21.095448
9.1316442 8.5876446 17.81085
11.773842 10.624562 13.190385
23.412224 27.860548 5.2965012
16.979553 23.454926 4.5830078
10.055437 14.489258 13.280962
7.720314 10.273657 17.849911
9.856842 9.7587414 21.97102
9.0482845 8.49615 22.954781
12.689752 28.250582 11.374575
8.6090164 18.594069 15.872469
9.5476589 18.742348 20.757853
12.845292 26.97327 21.001593
12.478604 27.650463 20.15449
18.053244 31.853666 17.036644
16.67487 30.366842 20.687801
14.583439 23.680841 23.528772
10.311684 18.172762 21.228102
8.9728203 13.126757 24.330002
6.9516773 11.585999 19.297817
7.7052803 16.127607 15.881831
25.454153 31.915159 16.595724
31.634451 23.4832 12.919222
26.147449 29.485973 6.2222538
11.646805 11.976239 20.766777
20.522509 19.512573 18.075695
20.432236 20.093096 17.141287
23.994926 23.498304 16.045565
28.462755 27.063318 15.831661
28.268217 29.398695 15.999701
27.922756 31.657372 14.24929
28.568714 30.459478 9.6272049
28.950581 29.949728 9.4341764
31.529402 26.891607 12.067756
30.660872 26.6717 14.620977
13.289494 28.914379 12.915215
11.744979 27.181505 13.093806
10.128205 24.652622 13.569271
9.0968933 20.427916 13.536082
8.3418846 17.718235 16.092949
13.334307 26.233532 7.4897919
11.765367 24.326668 8.0880833
10.503792 21.839434 9.5872078
9.6113548 18.7348 11.849246
7.9410973 16.424984 15.415483
16.863367 23.461697 4.6212878
14.300953 20.807117 5.8496752
12.727921 18.474552 8.0131884
11.778404 16.446024 10.371161
10.627493 14.553864 12.719878
20.002752 18.107386 4.3622284
17.386385 17.117163 4.8623934
15.24561 15.637745 6.736763
13.326163 14.017369 9.4982729
11.882668 10.894503 12.979988
24.115347 15.334368 7.480093
21.693739 14.383987 7.3855848
19.056725 13.130543 8.1469288
15.11447 12.565958 9.9179897
13.650977 11.109919 12.229626
21.457664 32.728638 9.0998259
18.9624 32.978638 11.355433
16.876797 32.066486 12.733788
15.155942 30.907934 13.180634
13.493504 29.555902 12.771002
24.071857 31.636728 7.3323894
20.89595 30.838667 6.976963
18.182472 29.911777 6.8798499
15.882071 28.710032 6.9889255
13.800764 26.88092 7.4779778
26.098707 29.579056 6.2158933
24.000496 28.323536 5.4375019
20.647482 26.075197 4.7137313
18.605135 24.66128 4.4575906
17.24572 23.565186 4.5550671
27.765352 26.737677 5.362937
25.611929 24.253799 4.0959473
24.092705 22.053661 3.2487118
22.000874 20.645458 2.7586708
20.857965 18.539156 4.1015358
28.615189 22.963888 5.5811372
28.255188 19.87328 6.3876762
27.249826 17.698317 7.0417495
26.14991 16.476851 7.368906
24.040398 15.386333 7.366991
13.641537 19.396416 23.84367
12.843836 17.255444 23.897528
11.860453 15.540551 24.384182
10.457507 14.329467 24.754189
8.3974266 13.03414 24.097704
8.035778 17.106478 18.187023
8.063282 15.68257 18.889923
7.7171478 14.137995 19.359592
7.3003464 12.700953 20.396271
7.0057297 11.468809 21.3482
10.061243 14.197259 13.457748
9.150938 12.78116 15.161485
8.5636559 11.578345 16.44352
7.9931588 10.735314 17.274626
7.6705718 10.323692 17.87225
13.624305 9.503932 14.747508
12.62649 9.0041904 16.056026
11.789309 8.3685465 17.167271
10.791528 7.7440977 18.443813
9.9516659 7.2291889 19.811443
20.181681 10.709638 19.630817
18.822149 10.536071 20.091413
16.748734 9.4048939 20.956757
15.026057 8.1670103 21.094944
12.965162 7.0423326 21.091074
21.57889 9.7936449 17.680286
24.251324 10.571527 15.441278
26.817842 12.509688 13.303512
28.109037 13.727987 12.521263
29.432798 15.308038 11.935386
12.446344 22.089218 23.569662
12.75565 25.5987 22.272635
13.792704 28.268404 20.674665
15.541934 30.274275 19.689711
17.377163 31.595964 19.100592
17.748735 29.390213 17.954636
27.326977 16.961227 12.434725
ID=A931_PY

LM3=131
-58.699688 -40.264645 20.370102
3.0124512 -42.72686 -1.0202789
24.675346 -22.474955 -16.050674
-12.844681 -44.262833 -35.020096
-18.765205 -46.072575 -32.497368
-77.152588 -21.796074 -30.309807
-64.682251 -26.490074 -52.034561
4.7867126 -13.38098 -36.439178
22.766186 -18.106014 -19.265808
91.452141 -11.266897 -15.228821
84.330231 -23.131762 2.4661083
20.025272 -38.975658 6.1447096
-97.303551 -35.520527 20.508682
-58.924427 -41.792305 25.358841
4.625864 -39.370457 21.404655
82.76947 -21.761349 9.5606537
97.442039 0.30727419 -2.515686
109.2863 1.8192002 -3.7393646
-57.10466 -37.243092 24.377045
5.1369705 -19.003199 33.35318
25.146114 0.10437091 22.912743
-10.895294 12.05403 48.162643
-16.3908 8.7383986 49.563019
-76.688995 15.619491 26.832489
-62.804096 35.040005 38.332474
3.2259426 24.836164 22.234909
22.199308 5.9638419 20.1147
93.833328 5.4971237 11.687576
83.877823 -17.1492 15.403671
21.140724 -25.878557 28.075653
-86.233154 21.955709 9.110076
-88.072891 -0.01863019 -30.348499
-103.40894 -29.684608 16.424932
84.456024 -0.79391694 -3.2975159
-3.8207355 5.9302058 -7.6686096
-36.921883 -1.0519141 -2.9976349
-62.403664 5.08847 -6.1942902
-77.073837 4.2790914 -6.8283768
-83.26519 7.8858738 -3.7217855
-89.019661 5.020812 1.3604356
-97.909561 -7.0662799 1.7391785
-98.072273 -7.6247926 1.0246577
-93.366829 -5.1741295 -9.0197716
-83.959648 4.2179708 -13.167772
-54.844238 -19.104549 26.924965
-33.328259 -17.170311 35.884674
-14.078497 -17.177456 43.707211
3.4463198 -19.67182 34.673302
6.8225479 -21.287281 34.359085
-55.866817 -30.980652 25.462112
-32.948761 -32.368679 32.996647
-13.774907 -34.339729 37.594681
0.66555023 -32.627735 34.969284
18.348454 -27.253138 29.325775
-57.006096 -42.370079 24.937916
-32.365498 -45.597233 25.945459
-14.26056 -43.432766 24.461645
-2.3315477 -40.871181 22.710196
4.2902274 -39.510212 21.369183
-58.17466 -37.950962 12.445122
-32.987022 -47.61866 11.502542
-13.852321 -52.458447 9.9496078
0.65792084 -47.07238 12.770782
17.713921 -40.744461 7.7553787
-55.941261 -34.624611 -1.1954339
-33.496422 -43.061279 -3.4646664
-14.394511 -49.901749 -6.5687327
2.6007528 -45.488724 0.75696397
9.5781708 -41.595448 -0.26190186
-95.174232 -10.781179 20.485107
-83.982277 -9.4660006 22.349155
-73.839951 -10.865767 26.15893
-64.836693 -14.102988 27.20236
-56.81728 -19.337784 26.90415
-96.023033 -25.438046 17.852276
-83.577835 -19.659273 18.396439
-74.026016 -20.455563 22.546322
-65.622742 -26.464548 23.318363
-58.369061 -30.138422 24.587173
-97.988152 -34.956799 20.359917
-86.754753 -38.91497 22.5285
-76.48793 -41.08979 24.063179
-67.319405 -41.212631 24.78043
-59.211121 -41.505711 25.485931
-95.028793 -28.472773 9.5231075
-84.361679 -30.066622 12.807799
-74.809319 -32.844345 13.984642
-66.232872 -35.442333 13.692945
-60.374565 -37.002586 12.529587
-95.981674 -26.388474 0.036711968
-84.055038 -27.706924 -3.7793288
-73.816414 -31.832251 -5.3027072
-64.825455 -33.883503 -4.0375247
-57.140923 -35.173595 -0.07838399
26.014732 24.153898 13.252908
40.905064 16.24114 10.497903
57.027912 9.1103563 8.4322891
75.242836 5.4183221 9.483016
95.244476 4.0687904 12.692864
25.878403 -10.396342 25.276184
42.435165 -13.779924 19.984192
58.922764 -15.128274 18.431793
75.915894 -11.866219 17.088287
93.019775 -7.8615985 14.177811
6.9529543 -38.835159 21.259132
32.046398 -32.02803 16.475775
53.031197 -26.880741 12.964005
70.238342 -24.817186 11.477911
82.658142 -21.632772 9.728406
25.193764 -31.062904 -4.884964
41.952423 -24.884167 -3.6810684
58.206894 -23.718674 -3.8291092
75.557854 -22.155983 -4.2097855
93.60144 -18.936079 -4.7137222
25.168585 -5.3571444 -29.620211
40.88422 -4.5449934 -22.281921
57.015953 -5.331903 -16.273443
74.770355 -8.3048286 -17.092838
92.114044 -11.855703 -14.499581
15.122763 -15.484925 -32.237534
-1.0375242 -32.269993 -37.735413
-21.178593 -44.208939 -41.334015
-49.114037 -41.936852 -48.187286
-71.263199 -28.27788 -45.697815
14.369177 22.002836 24.019363
-2.7435379 19.08956 41.273727
-17.979515 16.319277 51.203278
-49.885307 25.891075 51.160141
-69.693222 28.345444 38.139999
-63.913151 17.727369 18.15976
-63.524582 -14.234272 -31.059998
ID=C2163

LM3=131
-6.3562756 46.011326 45.52713
-21.250488 -5.3380833 33.548767
-25.400558 -20.453615 10.141708
-48.243027 11.290841 15.128075
-46.997238 14.886667 19.246597
-34.01329 67.200317 11.028503
-49.258514 56.106548 -0.25485229
-36.282715 -3.9278815 -7.0508347
-24.146973 -19.403816 5.9266014
-15.700485 -83.534042 -2.4467506
-7.6023254 -79.081413 14.088455
-14.303406 -21.573555 33.74823
-3.7396462 80.968567 42.201721
-3.5517979 47.11689 48.269821
-2.7451839 -11.926329 40.830765
-1.0250282 -78.339638 17.000702
-0.0064144135 -89.224632 -7.3053741
-0.29561806 -98.146332 -10.408524
0.094907761 46.260014 44.775955
15.528786 -6.1054049 34.398605
21.068878 -19.84675 11.205872
42.505325 11.372352 17.717484
42.867004 17.266291 21.064964
29.614792 67.113533 11.589569
45.90303 56.590508 1.9571991
32.289948 -1.2398005 -5.2513046
19.660904 -19.382488 7.071537
13.72728 -81.797058 0.088272095
5.4539032 -79.686958 14.235611
8.3858871 -22.833555 34.597504
20.598366 82.078033 -6.5711823
-25.710575 80.161766 -8.9073601
-3.9476578 87.82402 35.619968
-0.9891243 -78.445053 -6.6100311
-1.5455036 4.8796554 -6.8047943
-1.9508286 30.61834 1.7646637
-2.1235046 60.656353 -2.576004
-1.4024048 79.248611 -5.5726624
6.6853948 90.184273 -6.6710238
7.2792678 88.47731 5.2824306
-2.0746984 89.647064 12.410039
-4.4135489 89.563065 12.406578
-12.8249 87.618416 4.1917934
-11.485109 88.656876 -7.091579
11.591283 45.867699 35.219875
16.587643 28.305096 35.767254
23.780447 10.743183 40.278641
18.428116 0.15177272 38.061775
14.49577 -9.1689367 35.487488
2.8664744 44.938515 43.26128
8.9427948 24.927063 48.011902
10.530726 7.8860784 48.183609
8.870079 -5.5263529 43.545334
3.0129647 -14.132106 39.623985
-3.6287627 45.437859 48.713764
-3.7247357 23.675476 51.211079
-3.7232435 7.1199241 48.374435
-3.358078 -3.9791589 44.012405
-2.7442439 -11.451629 40.963833
-10.54278 45.63316 41.013172
-16.228979 24.453529 45.737587
-18.06793 6.7545123 46.745628
-14.445847 -5.3466811 42.887306
-13.905008 -19.40287 35.840805
-20.140244 47.117653 31.504013
-21.9918 27.803837 34.441833
-30.000084 8.9206133 37.147659
-23.104107 -1.8071973 37.197327
-19.662724 -11.330986 33.71611
9.6229267 82.991402 26.883806
11.563966 73.434769 26.725649
13.848655 64.690849 29.570744
14.030781 56.072449 32.479851
11.782495 47.212704 35.138134
0.64345312 83.228951 35.076145
0.30804348 73.795708 33.697693
2.6001072 64.756096 35.819111
3.3771679 55.824989 38.799084
2.7814138 46.761318 42.474609
-3.4547598 83.127838 39.873737
-2.5929072 75.170647 43.122398
-2.884196 66.400879 44.736233
-3.1527252 57.214916 46.581417
-3.7720499 47.508701 48.215797
-12.38468 80.552643 29.868912
-11.31262 72.137474 30.808306
-10.682855 64.457382 35.151848
-10.686813 56.254086 38.302315
-10.601409 47.544746 40.239555
-17.258862 80.468376 25.160908
-18.7533 71.794472 26.204803
-20.91538 64.067993 28.849928
-21.350096 56.412663 30.553692
-20.253483 48.881306 31.572254
24.009869 -20.304014 -8.2143726
17.42103 -35.800987 -5.6633992
12.917975 -51.01696 -3.3305962
11.397243 -66.301392 -1.4145652
13.726605 -81.540802 0.16795279
14.937836 -21.891418 21.858665
9.8835297 -36.990273 19.624405
8.9301605 -52.605862 16.499344
9.0504608 -68.70575 12.85759
8.5078888 -85.610847 8.0082245
-2.741914 -13.931953 40.242355
-2.1929028 -33.316986 31.154579
-2.1125062 -50.818878 25.331202
-1.979654 -66.20549 21.843063
-1.4174843 -78.152054 16.790314
-20.233749 -20.934931 21.727325
-15.073196 -34.261105 18.285278
-12.842896 -52.280636 14.730316
-11.727341 -68.78653 12.491684
-10.638763 -85.810036 7.0527344
-28.043089 -20.126114 -9.9586325
-21.309607 -35.162647 -8.1912355
-15.750568 -50.251087 -5.8158283
-16.530375 -67.349533 -4.8492723
-15.553731 -84.186829 -2.3440213
-32.290741 -13.243021 -5.1994233
-44.64328 2.0228453 5.098774
-52.987656 20.82247 12.776299
-56.499603 41.777534 9.8546715
-49.088562 59.966694 5.2637329
29.555573 -10.849407 -3.024231
40.33963 3.6157489 7.2741203
46.378265 18.177608 14.392326
51.107269 43.83688 11.535158
42.069839 63.006546 6.3522587
24.65947 55.70118 3.8326569
-27.946228 53.341774 2.042099
ID=C3149

LM3=131
-7.5622253 56.889053 30.540993
-27.375708 0.57311302 31.741547
-23.682602 -21.638191 4.4732733
-48.457077 11.570883 3.5380096
-48.365204 20.371895 4.9283905
-30.116056 68.468628 -10.982971
-43.749191 55.967022 -20.834976
-30.122589 -4.9075985 -15.222063
-21.559189 -20.071625 0.76075745
-14.170914 -85.711838 3.4726105
-9.8810501 -76.867653 21.404999
-16.196045 -17.351179 30.470795
-3.4324391 90.491341 23.822617
-5.3955688 56.942223 33.653275
-5.5692787 -4.5418539 38.096558
-4.1387105 -75.581528 26.795929
0.6194191 -90.315598 5.1794434
-0.090671539 -99.978874 4.1013355
-2.6706562 56.849617 31.22374
16.584816 -4.0204582 34.330452
24.108757 -18.089001 12.335144
45.947773 18.076502 19.212677
45.373749 23.159304 18.618866
29.545237 71.792786 -0.97840881
48.143188 58.03931 -7.1311035
34.154137 0.89348996 -6.4404907
22.844513 -17.664455 7.9415073
15.31842 -83.590187 8.1671371
5.1506042 -77.263565 23.86602
8.2050247 -16.965172 34.354889
23.006424 82.535049 -20.305185
-17.026955 81.716103 -28.016422
-2.4098043 95.742889 16.841869
0.25483704 -82.950516 2.9190674
2.3635559 3.2681117 -11.482666
1.1674271 39.877625 -8.0083923
2.0495644 64.248199 -14.230072
1.7841463 81.454674 -20.970291
9.5687962 87.889862 -21.874468
10.347269 89.114105 -12.261793
1.9352027 91.920715 -7.5364366
-0.44714472 92.061317 -7.7107882
-8.0408726 90.325653 -14.774693
-5.5075855 89.225922 -23.861053
10.461905 54.716263 25.674156
19.170029 33.274559 29.33285
27.767506 17.379238 36.536011
19.076523 2.2029073 37.01825
14.595857 -8.2427788 34.695557
1.5626327 55.334911 29.992117
8.7785139 34.340103 38.648563
11.792535 16.674501 44.471317
8.6231518 -0.064026974 43.28476
7.9529114 -14.952649 36.900681
-5.167511 56.535748 33.763237
-5.7573056 33.41853 40.646683
-5.7426691 15.404345 41.347847
-5.2952881 3.4208105 40.040531
-4.9951458 -3.5563965 38.26762
-11.859875 55.055363 27.863178
-20.471022 32.487328 36.204212
-21.372593 14.89172 41.035675
-17.173405 0.099125788 39.778976
-16.132828 -15.595173 32.623474
-19.45981 52.808479 18.209641
-26.89341 31.625601 21.902775
-35.215599 15.57433 28.731537
-26.367317 -1.2815675 28.795691
-23.089098 -9.445426 28.169327
9.9517651 87.870567 9.2480106
13.37845 79.876892 11.910495
15.182353 72.494453 16.508518
14.22878 64.759804 20.953936
10.405289 56.54324 25.216488
2.7098615 89.296631 14.879726
3.524827 80.662056 17.621
3.7581182 72.775543 22.042862
2.8046336 64.921181 25.826506
0.56819296 57.361832 29.411608
-3.1610496 92.816414 22.298738
-3.9496477 83.541824 25.981855
-4.4187746 74.146767 27.394913
-4.9152932 65.961266 29.673901
-4.9923306 58.81358 32.689384
-7.6071444 88.813751 14.908647
-9.9484482 79.803383 16.354677
-12.146795 71.993446 19.62517
-12.872382 64.106041 22.584188
-12.418608 56.653469 26.153957
-15.735752 86.253906 4.2910461
-18.987488 78.32328 7.5146236
-21.703674 70.954834 11.426925
-21.285915 62.805843 14.686105
-19.43964 54.603798 18.198057
28.281433 -16.280243 -7.5319824
18.40267 -34.607655 -2.3379428
14.27113 -52.307133 2.1603248
15.41558 -69.321411 6.3240542
14.587425 -85.130829 10.463633
15.721878 -17.639315 24.323647
10.493761 -36.556694 20.293228
8.6806145 -52.889801 21.849289
9.9738197 -69.802086 21.030502
9.2418518 -85.11586 18.34391
-4.8193626 -6.1564484 37.730442
-3.8048792 -28.599119 32.536167
-3.3249414 -47.557655 28.564268
-3.6001318 -63.206387 27.902147
-4.1377478 -75.184555 26.866825
-20.75412 -20.66577 15.600151
-15.352768 -35.228474 13.782806
-13.335052 -51.544411 13.821182
-14.030624 -69.778633 14.041618
-12.564713 -85.867706 14.222977
-22.521402 -24.104794 -13.260947
-16.897665 -37.825359 -7.4592285
-12.282712 -52.406624 -2.3009558
-14.501769 -69.342316 0.53621101
-14.610723 -86.842712 4.1528645
-27.601868 -15.506975 -10.228128
-43.142212 2.631155 -5.4258575
-51.53154 26.019779 -3.3544788
-51.314972 44.147957 -9.3725872
-41.847748 61.534908 -17.032949
31.422485 -11.801706 -3.1832657
44.037659 5.9056692 9.5824432
50.046127 27.705038 13.335213
51.431046 46.573036 6.3518219
42.983276 65.211914 -3.9026337
28.256329 57.540848 -6.4950562
-25.529366 54.20092 -16.92131
ID=C5741

LM3=131
-58.560341 8.1521463 36.49025
0.66703796 -12.411029 33.265228
19.592339 -21.677015 12.168953
-17.534431 -43.999283 24.091461
-24.269753 -42.810223 25.904938
-76.840759 -30.001669 7.0287781
-66.156723 -49.387383 1.5776055
-0.43150568 -38.594471 -3.9519806
16.65657 -25.244701 7.6238861
88.256645 -19.970711 -2.2044678
80.697998 -5.9802437 14.078789
15.581291 -5.5244079 29.427994
-94.199684 9.8500748 32.353668
-60.242043 11.761155 37.875488
4.9626007 9.9129601 34.306229
78.838539 2.0768337 15.777023
92.032372 -5.2270017 -8.8182068
102.61348 -7.4458876 -13.776066
-58.8517 14.001649 33.873901
3.0133667 27.407146 21.030807
20.755419 22.627977 -2.0439453
-13.319287 49.205952 -5.1061897
-20.653839 49.498459 -0.36605835
-76.509148 31.391392 -9.5743103
-64.085747 43.634754 -24.888153
1.6143742 26.467281 -24.352325
18.544823 20.836657 -7.6187592
85.790512 10.341302 -12.956604
81.096466 7.719152 10.330547
16.705093 19.039608 23.650314
-91.407562 15.688327 -26.765799
-86.963318 -24.390598 -13.52043
-99.938705 8.2527628 25.573338
77.047768 -4.6284218 -9.8574066
-5.076683 -5.3154001 -14.02359
-37.178844 -1.0108538 -4.9839935
-71.677628 -2.3751941 -10.73877
-90.51088 -2.4476254 -15.399704
-98.648514 4.2379813 -18.021471
-97.060814 8.2754583 -7.6878896
-98.77813 0.86399966 -0.087943904
-98.653503 -1.4579716 -0.13156244
-97.629372 -8.1457033 -2.6255498
-98.225082 -10.479442 -14.399033
-56.838852 24.044712 17.356447
-33.866482 27.525536 18.135149
-14.483284 38.795406 22.047073
1.6526234 29.055225 22.546381
5.5731506 27.046169 21.816788
-58.845959 17.814743 27.85498
-33.9505 24.560875 32.391071
-14.100491 27.808374 35.190918
-0.019008636 22.806639 33.347931
14.840603 19.947763 24.878731
-60.076653 11.737985 37.903942
-36.295181 13.059855 41.615021
-14.817837 11.295877 39.050709
-4.3090744 11.006646 36.55722
5.9640274 10.401011 33.871643
-58.967915 2.0939331 33.511982
-34.652084 -3.3654532 40.944706
-15.292092 -4.6717105 44.258789
0.043777466 -0.37838438 39.292007
14.160812 -4.302814 31.357803
-56.618538 -12.665228 25.087378
-34.944984 -13.647263 27.204472
-16.868744 -21.041622 39.835327
-1.3611701 -13.223499 33.920418
5.693985 -10.271464 33.542664
-91.563408 18.157936 9.2580452
-82.23317 21.515654 10.673874
-73.817871 24.343422 13.076536
-65.684822 25.129204 15.381888
-57.982891 24.105625 17.795773
-92.263374 12.624229 20.508503
-83.033417 13.713111 20.487621
-75.050156 15.512569 22.697744
-67.202911 17.001602 25.596525
-59.440449 17.395561 28.082964
-96.185638 9.8925362 31.103029
-86.959923 10.691952 34.139706
-77.525024 11.005109 34.957058
-68.877647 11.422003 36.362049
-60.729603 11.793194 37.799198
-92.549088 2.6225524 23.209711
-83.834259 1.6265606 24.679422
-75.843849 1.2906607 27.052856
-67.938759 1.3934749 30.477039
-59.74934 2.0937247 33.238525
-92.475136 -8.5505886 15.728263
-83.508736 -11.168093 18.619869
-75.596115 -13.599721 22.996038
-66.818779 -13.806396 25.107441
-57.72131 -12.159215 25.777498
23.927298 17.467539 -23.84021
37.79501 13.43867 -18.299335
52.50882 9.7713423 -13.850163
69.757347 10.669622 -12.620566
87.440453 10.303967 -11.686881
19.876709 21.414202 5.4222717
34.262844 14.724402 6.8292103
54.252518 11.33305 5.5958366
71.242653 11.397987 3.0505695
89.982758 9.406949 0.97352314
5.7848434 8.7643261 34.223007
27.333654 7.4062748 26.20233
46.940613 5.7606707 21.420506
64.746544 4.7662363 19.172909
79.678093 2.7970116 15.735141
19.662376 -15.435863 18.871689
35.028664 -11.065598 13.620331
53.25383 -9.6846952 12.810425
69.610321 -10.970777 11.638565
88.787308 -12.26311 7.9752502
21.59803 -30.996515 -8.276125
36.934502 -25.157896 -8.8357038
52.289349 -19.101046 -7.4150887
71.937729 -21.539158 -6.2019057
90.292969 -19.582945 -1.987169
10.035263 -35.42654 -0.025520325
-7.8865738 -44.041721 15.025658
-30.416256 -49.106487 20.762573
-53.29113 -49.695473 16.83165
-72.075974 -43.186161 6.5220184
9.4176331 26.918566 -20.818886
-4.7678604 42.865589 -12.98867
-22.688587 51.786633 -8.0322571
-47.454311 53.576908 -14.345337
-69.606415 42.532455 -18.927277
-61.350925 22.760675 -15.053162
-62.484898 -28.142818 -2.5063782
ID=C5742

LM3=131
-18.716431 21.179329 44.810493
-10.386688 28.302437 4.3980942
4.7835274 16.41824 -15.139175
18.86574 32.861431 12.85279
17.175861 33.661583 16.842148
21.279163 17.240004 54.490372
33.410366 21.243189 42.619171
24.064667 15.446597 -0.3090353
7.2431831 14.785977 -15.383972
2.9794464 9.3948641 -64.488327
-10.981987 13.566641 -61.165974
-13.310331 22.427759 -10.801613
-14.058868 14.568728 68.06189
-20.619583 20.088223 45.216404
-21.446434 18.435427 -0.4244442
-16.871887 11.986222 -58.959755
-5.3321838 -0.14491262 -70.076508
-4.6639342 -2.5519683 -77.187859
-21.943329 17.506828 44.901833
-28.104843 6.0970058 1.4256792
-18.933968 -9.3381786 -14.435722
-31.167549 -21.678284 13.695288
-32.753052 -19.166639 17.599426
-15.391403 -21.13859 56.582214
-19.418884 -33.810871 45.775818
-14.008236 -27.701284 2.7834129
-16.13665 -10.822007 -12.988574
-15.341064 -8.2933941 -62.882404
-19.15976 6.1250248 -59.861073
-25.348938 10.222751 -9.8267937
-0.50752074 -24.510447 66.568314
25.516367 2.14939 63.265091
-11.127076 12.297884 73.018982
-4.1848602 -0.86565638 -58.076084
5.2699432 -7.0430412 6.3256612
3.3623962 -3.7012248 26.912655
8.4440002 -7.5820827 49.290382
11.958206 -10.219572 64.070236
8.4853411 -17.635296 71.588356
1.0239414 -12.020003 72.838257
1.3065815 -0.90941364 74.885513
4.095983 0.76610571 75.212578
13.756002 0.7021029 72.339996
18.706135 -6.9601288 70.574799
-25.643833 1.0070119 42.165253
-26.365326 3.7891123 28.635969
-33.49411 0.64017761 16.51392
-30.184067 6.8480058 5.4506207
-28.170959 6.9562311 -0.6443367
-24.168966 12.003074 44.037273
-29.146824 11.751118 29.520813
-31.629822 12.371337 15.856289
-29.305298 13.719381 5.4630165
-26.278473 10.872927 -7.2943687
-20.88772 20.09267 44.456192
-23.28595 21.575136 29.178078
-23.04805 20.986238 16.665876
-22.461365 19.92462 7.197834
-21.746441 18.602119 0.442918
-11.485853 24.231241 42.249493
-13.564095 29.168167 28.129517
-15.334232 30.073088 15.836984
-18.172287 25.655132 4.6953354
-14.53363 22.981747 -9.0675888
2.9685297 23.783043 37.728752
-3.6706018 24.322165 28.221104
-3.5176961 33.043991 15.234579
-9.4803085 26.325338 1.4153252
-9.0540009 24.859358 -2.6026459
-14.34664 1.2761329 70.426117
-18.61405 -1.3239957 62.54594
-22.772919 -2.4276659 55.71479
-24.54648 -1.6905869 49.027588
-25.518972 0.59682125 43.078354
-13.938263 7.8763633 69.912064
-17.282871 8.0202723 61.816456
-21.325836 9.1692085 55.516785
-22.814291 10.088009 49.558651
-24.033527 11.616041 44.88253
-13.037525 13.806661 70.77285
-16.054459 16.232456 62.916264
-18.12866 17.820326 55.921108
-19.649652 19.037523 50.074627
-20.715876 19.923149 45.370293
-6.8747854 14.779702 69.603798
-7.7022982 17.880156 61.620674
-9.1075649 21.46372 55.095879
-10.127356 22.873255 48.789551
-11.452312 24.064203 43.312813
1.9850688 15.645058 69.278397
3.0271232 19.581308 61.773941
3.5013433 23.05529 54.559559
3.3191998 24.6071 46.945328
2.4149995 24.440821 39.109337
-10.746783 -21.373709 -16.238058
-10.859156 -16.148291 -26.022278
-10.901897 -10.816583 -36.579872
-13.97869 -9.2016201 -49.523022
-16.086624 -7.1367245 -63.412495
-22.270416 0.27891973 -13.823914
-19.757736 2.4290023 -24.566566
-18.430298 2.1043293 -37.820366
-19.193222 1.8340082 -51.687199
-18.117508 0.48749194 -65.759262
-21.589594 18.082617 -1.1752628
-19.178688 15.004276 -19.571062
-17.901947 13.040061 -35.300011
-18.029558 12.494246 -48.419937
-17.517504 11.52384 -58.692017
-2.8678284 18.748856 -14.720053
-5.4205012 15.769633 -25.467651
-7.4968371 14.704376 -37.919876
-7.7945371 14.705173 -52.322495
-7.3353562 12.334552 -66.514664
17.20223 9.1459637 -18.661392
11.516972 7.8316517 -28.345541
6.4935393 7.2197828 -39.033146
4.9157672 9.0251484 -51.500698
2.0432422 10.131344 -64.636589
19.637253 14.976158 -9.0279398
22.643082 25.524582 4.0724001
23.40979 32.455719 18.700558
29.186584 29.782944 33.585896
30.844009 21.484196 47.168037
-16.011032 -24.865368 -5.293047
-25.957489 -25.803534 8.0895367
-31.311401 -25.326525 20.104734
-29.588882 -30.022076 35.559578
-21.996918 -30.56999 49.270985
-9.4279175 -21.321737 43.815639
21.522224 10.522761 41.896568
ID=C5743

LM3=131
6.1776276 -25.574608 43.174248
-6.3384399 -21.374666 2.0094104
-14.917038 -5.2873573 -14.109703
-32.429501 -9.8149042 12.698107
-32.373154 -12.227547 17.452957
-27.638321 0.14780255 55.45697
-39.318268 5.8517542 45.319382
-28.831772 8.9879494 -0.89415741
-14.529839 -2.5168457 -13.751865
-8.335083 0.033566888 -63.677788
3.684494 -10.352616 -62.592575
-0.12109756 -19.920624 -10.075555
4.6651359 -15.754984 71.461563
7.704483 -25.859306 43.000496
9.27845 -21.435785 -0.96354294
8.5437927 -10.742275 -61.729435
3.9643593 6.7207813 -71.237907
3.4239275 8.2901316 -79.676315
8.9211807 -25.305439 43.409435
22.051224 -14.745951 2.0822105
21.102829 2.6980879 -12.788239
36.866043 7.8588152 13.977752
37.435165 5.2000098 20.704624
26.285126 14.316446 57.088844
35.685036 23.563904 47.097252
26.175003 22.899683 2.448518
20.166245 5.8405166 -13.194893
17.764633 7.782033 -62.559372
13.537262 -6.6899567 -62.710541
17.661148 -15.664964 -9.2958565
13.751519 26.064737 66.590881
-22.271027 13.815331 64.714485
3.1694388 -10.247089 76.164207
2.6999836 7.2904634 -57.535828
-1.8862848 15.281468 9.3255157
-1.764389 11.03626 26.610535
-3.1313744 17.166033 51.054611
-5.5675583 21.929573 65.072426
1.9494079 24.434496 72.9757
5.5047321 17.099947 74.506432
-1.530919 7.3933887 77.335426
-2.1287479 7.1431122 77.272011
-14.298143 13.69848 75.609741
-13.304105 21.350273 71.562218
19.477434 -11.77272 42.731163
20.622561 -12.211361 28.690821
29.027006 -14.993291 17.597906
23.401413 -16.988209 6.2670517
21.114342 -14.148146 -2.6407013
13.821229 -20.48366 42.926853
19.428865 -22.901669 28.101387
21.194567 -23.199133 15.090717
18.48999 -22.090824 4.7931767
17.763008 -17.38582 -7.408474
7.5924387 -25.928118 43.577446
9.2452145 -27.387348 26.874016
10.283063 -25.617176 14.039227
10.16548 -23.504536 5.1752882
9.3114185 -21.669247 -0.21774092
-0.70150065 -23.553947 43.251583
-2.6527951 -28.235409 26.968649
-2.2699127 -28.663509 13.354988
1.2363529 -26.020773 4.1611557
0.33451462 -21.521015 -8.0738239
-11.228499 -18.47159 43.20731
-9.5347509 -18.841576 29.600187
-14.008815 -25.08185 14.882319
-6.6643767 -24.432135 5.2398148
-4.8993645 -20.883566 -2.8281937
11.639502 -4.7951903 72.738991
15.349969 -4.4873605 64.295929
19.53499 -6.3838806 56.889549
20.308317 -8.6436081 49.818546
19.329514 -12.039001 43.451355
7.9171448 -11.639441 71.007545
9.9865932 -12.818384 62.830872
12.511938 -15.905561 56.12104
13.499376 -18.125175 49.600491
13.598573 -20.371265 43.665928
4.5295582 -16.075737 71.008553
4.9343534 -19.344097 63.649891
5.5811696 -21.908545 56.68428
6.4821353 -23.833515 50.171314
7.7454557 -25.653807 44.258347
-0.7264052 -13.532709 70.77449
-2.541965 -15.515512 62.972027
-3.3658469 -19.143717 56.417126
-2.6566854 -21.557455 49.982761
-0.51346606 -23.462633 43.950081
-7.5226665 -9.534565 72.751358
-11.796899 -10.740774 64.718147
-14.622653 -13.931973 57.531769
-14.072154 -16.294744 50.537582
-10.761603 -18.730074 43.942593
19.425001 19.058992 -18.885191
16.33861 16.492626 -26.832163
15.22784 13.613185 -37.326778
15.151355 10.071576 -50.163692
17.71467 6.3963981 -65.596237
19.48954 -6.2216358 -12.085217
16.03788 -4.1640086 -23.545597
15.875175 -5.2622285 -37.615128
15.942177 -4.7971988 -52.4174
15.210373 -2.0775552 -67.663788
9.9491882 -20.788746 -2.35059
8.9307728 -15.968062 -20.380564
8.7277527 -13.829365 -36.267349
9.0299253 -13.114277 -50.232666
9.5560169 -10.439445 -61.551472
-7.3136444 -14.071095 -12.009384
-2.4662476 -11.280664 -23.698578
-3.1329956 -9.545558 -38.096142
-2.5605164 -8.3938379 -53.552189
-1.9163971 -5.5388799 -69.28038
-20.183838 9.3047409 -19.772657
-15.450402 8.0686893 -27.79178
-11.548381 6.0766692 -37.905823
-7.6623878 3.3548892 -49.939194
-8.0546227 -0.074689627 -65.242981
-26.366501 4.9427595 -8.4937019
-32.749954 -2.802835 4.5869684
-37.938965 -8.2228899 22.847813
-40.939171 -5.3750319 35.147537
-37.630684 1.2019281 49.529102
27.714737 18.435392 -4.0632153
34.821335 13.836752 7.8260937
39.315079 11.683081 21.480639
41.433571 15.61813 38.950417
34.577652 19.624331 51.484615
21.675079 17.070843 46.702644
-25.411526 6.2412772 44.573372
ID=C5744

LM3=131
19.471024 -63.861435 39.976349
27.543076 6.3702927 30.348663
21.772888 31.040873 5.3604932
52.632813 -6.087709 -0.24586487
55.233185 -12.611069 0.071090698
39.378235 -77.891075 -20.153961
51.382324 -56.810333 -36.51725
23.484283 18.922426 -22.778755
17.787766 30.97913 0.90738106
1.1203918 106.96346 10.621841
-1.1463013 107.19761 22.565231
18.423996 20.459038 37.794373
18.687019 -111.00076 25.884308
18.721264 -65.639824 44.937286
7.712841 3.3831797 48.341049
-7.3678665 93.557983 37.846252
-17.642151 108.50813 11.630615
-20.354033 121.0955 10.779557
15.045956 -64.885643 42.020233
-17.284203 -1.2902271 46.081635
-32.605141 23.23489 21.056313
-51.891937 -19.579094 29.139763
-49.907288 -26.609232 32.453262
-30.554321 -89.223007 2.5628815
-57.591187 -75.285156 -1.6280727
-47.32222 7.2350216 -1.183609
-31.204041 23.946945 14.728352
-34.162537 102.05213 16.803925
-18.9095 94.108528 34.731644
-10.525034 14.785546 46.016022
-25.305241 -97.49971 -27.327805
21.274158 -87.736328 -39.061985
17.574116 -117.24843 15.623154
-15.760509 89.69516 5.8400269
-10.156845 3.3001218 -12.33255
-2.5731659 -36.24913 -5.7242432
-1.5744934 -72.400932 -19.211578
-0.30149841 -93.016632 -27.023773
-7.5621805 -103.17535 -27.353985
-5.7179322 -104.45231 -14.919029
5.7928901 -105.93378 -12.938366
6.1911783 -105.77781 -13.115642
12.724598 -101.85977 -20.990475
7.7222486 -100.48869 -32.954247
-1.3330765 -67.049301 31.763474
-14.646734 -45.797348 39.842945
-24.76663 -24.419884 47.634888
-19.37191 -13.368305 49.486969
-17.050873 -2.3930674 47.358093
10.420357 -65.868965 38.186737
-0.34083414 -41.838535 50.923256
-5.3379283 -20.252241 57.079197
-5.1202564 -4.8784113 53.74826
-9.8407078 12.211489 47.709778
18.781025 -65.712585 44.810333
14.771503 -39.110176 49.05191
11.798923 -19.070917 51.270744
9.1645927 -5.8726974 49.584705
7.8302765 3.4007628 48.302048
20.813049 -63.571407 33.693787
29.055128 -36.344501 41.750843
29.634018 -15.391458 45.820995
23.244324 -1.7197839 45.587677
19.797272 16.750439 39.254486
25.766975 -60.592461 19.053513
34.187016 -34.508167 24.198751
40.27998 -12.509582 29.047882
33.925346 -3.0580463 33.245514
26.285332 8.9959793 32.086578
-4.4318924 -103.6618 8.0125065
-6.2644639 -93.215141 14.415065
-6.6094723 -83.871544 21.055563
-4.6131597 -74.626396 25.957201
-1.4995092 -66.922134 31.741049
9.6863708 -107.39245 17.998016
7.613327 -94.164955 19.887177
8.9551163 -84.553108 25.696045
9.5923538 -75.303596 30.951508
10.406016 -65.734436 38.272545
18.683048 -110.96902 25.897192
19.638105 -99.295418 31.708849
20.275007 -87.395248 35.155293
20.037292 -76.844955 39.040825
18.654572 -65.581009 45.062134
20.658892 -106.14417 14.366199
22.041557 -92.130905 12.445435
22.370811 -82.496758 18.070831
21.382942 -72.423264 24.343353
20.813049 -63.571407 33.693787
25.982456 -100.23299 -1.7801936
27.387562 -88.812881 2.4401803
29.567699 -78.826347 8.4299641
28.164886 -69.464478 13.772359
26.014093 -61.356705 19.639696
-38.729786 35.147923 -1.7128322
-33.64122 51.256065 2.158293
-29.639194 67.953445 6.8585992
-34.228195 87.425674 15.035683
-33.732357 103.46084 18.976715
-23.129639 26.254866 30.052902
-19.016495 43.036129 29.274139
-20.161865 64.170151 30.725204
-23.663589 83.571396 31.022125
-25.655121 104.15788 29.043442
7.712841 3.3831797 48.341049
1.5331419 33.098793 42.234486
-2.5697098 56.881241 39.237595
-5.7501326 77.126221 39.121567
-7.694984 93.435394 37.830566
17.826698 33.010365 17.898346
10.985107 46.499489 20.69812
6.6435242 68.254951 24.247955
3.482666 87.329041 24.759903
-1.7983565 97.177986 28.775351
11.3794 41.507671 -18.175049
5.1886139 55.651211 -10.598827
-0.36114481 70.862991 -3.4502108
2.9948883 90.787163 3.1102066
0.6754759 108.22968 10.723801
26.6745 24.90575 -15.44519
46.708557 4.3093939 -9.7485466
61.974884 -21.532909 -12.883686
64.4021 -44.409397 -22.926365
54.348602 -65.620071 -29.978931
-47.05542 13.030598 5.7271271
-54.373505 -10.202476 20.036293
-58.046677 -31.869476 27.215485
-62.243958 -59.847374 17.985893
-53.061554 -81.666924 3.117424
-27.720406 -70.638397 -4.2567749
29.688919 -62.213741 -23.816803
ID=C5745

LM3=131
21.337021 -70.087929 36.253624
34.124451 2.8955934 25.646612
22.349449 26.571016 0.9407692
52.147736 -11.742193 -10.282585
57.192795 -19.49157 -8.8538361
33.686516 -86.111725 -16.890167
47.667671 -68.477661 -37.50531
25.963501 9.7595139 -27.125137
20.363251 23.483883 -2.4186172
9.4271851 103.31106 4.4222527
8.6644135 93.477165 26.545349
25.522751 19.512657 32.057785
19.707691 -113.49787 32.790314
20.526398 -72.409874 40.718979
17.241379 2.5645695 45.139297
1.4722672 92.728088 33.986511
-8.5174179 107.92827 9.9103699
-11.650145 118.95447 8.7644978
16.06802 -71.312035 38.390228
-9.0937119 0.16525021 46.155212
-26.956032 21.704079 21.867073
-43.721634 -16.055397 35.02681
-43.376751 -24.704872 36.628647
-33.558922 -88.682076 12.827942
-55.715042 -73.48645 8.5356522
-42.272034 -0.25823963 7.0318918
-25.804932 20.71349 17.115646
-24.823837 99.479233 18.087372
-7.7898884 92.425476 33.356232
-1.6015673 17.441725 43.440994
-29.194321 -102.88526 -13.433535
14.173077 -99.568741 -33.484035
16.541355 -117.58138 25.529467
-6.9785156 91.065887 7.5421143
-7.5357361 -2.1960328 -10.751617
-2.0079803 -42.557495 -4.2632141
-4.8964386 -80.373894 -12.647308
-5.7842274 -99.92939 -18.711945
-14.319026 -109.46267 -16.885366
-10.655313 -110.83375 -6.4581757
0.54416806 -110.24506 -5.3638115
1.8551701 -109.42855 -5.7729926
8.3167934 -109.32059 -15.7281
1.9684064 -108.60907 -24.878164
-1.6636434 -68.529633 32.109879
-10.113812 -41.387058 39.752777
-16.977367 -18.700605 50.987183
-10.818512 -8.0042524 49.954224
-7.1236572 5.4379597 45.256989
12.138473 -68.406281 37.566753
4.9709435 -41.862156 49.797173
2.8670938 -19.940521 55.955452
2.4851761 -5.6147757 53.41452
-0.076135635 13.672771 45.878693
20.629768 -70.136383 41.716736
21.442703 -41.781471 48.7593
19.742399 -20.424383 48.406017
17.941113 -6.9826717 46.381443
17.901411 -0.15160656 45.35006
23.904503 -68.552971 30.193085
33.313469 -41.087395 36.38895
38.715382 -18.394903 40.211258
30.601776 -3.962328 41.310333
26.467972 16.267807 34.545502
28.301985 -68.832047 16.172337
36.79517 -40.249817 19.601671
46.299244 -16.22003 21.879515
39.726921 -3.1138833 28.297394
32.753479 8.2574406 26.143951
-2.2222588 -107.0481 17.747993
-5.9585023 -96.646927 20.426802
-7.7703204 -87.366287 24.97682
-6.3404808 -78.552277 28.302689
-2.1157782 -70.433434 31.466824
10.534602 -113.42924 27.49988
4.8703141 -98.356712 23.361649
0.3812952 -90.109818 25.260635
6.8405075 -80.214554 31.223473
11.512794 -70.626137 36.284752
18.628054 -116.21533 29.884312
20.302176 -104.00051 33.242065
21.758308 -92.895485 36.371353
20.63884 -82.352257 38.118549
20.363138 -72.721558 40.557014
19.829401 -110.4317 21.184774
17.594288 -99.447365 23.241333
18.28093 -90.238159 25.47443
20.256889 -80.375916 27.138027
23.047832 -70.668411 29.63245
22.841089 -104.93631 5.9533753
24.442768 -94.505676 6.5984297
28.04875 -85.618279 9.3011923
28.74803 -77.391518 12.64361
27.961163 -70.067062 16.999956
-36.499176 26.948822 2.0566654
-29.656771 42.968952 3.1878865
-24.274315 60.373219 6.1253037
-21.775688 79.639206 11.646011
-24.486835 101.63183 19.466551
-14.364594 22.18718 32.4151
-10.910797 39.438736 28.998657
-9.7491512 59.723831 29.948181
-12.044439 80.256393 31.487061
-15.379204 103.0136 28.313995
17.206085 3.590785 44.759613
11.717463 32.535641 39.052822
7.2581072 55.827679 36.04179
4.9606829 76.038567 35.204727
1.8103387 92.118202 33.812225
23.711334 27.019009 13.684662
16.860062 41.289875 13.333801
14.255676 62.521416 18.169373
12.737747 83.878426 20.299225
8.1614075 107.11143 16.974957
15.758491 31.39938 -21.546364
10.098955 46.31255 -13.194369
6.1046362 62.589005 -5.3731351
8.2191296 83.174431 -1.3649185
9.2993279 103.19544 4.0997186
25.841125 19.882334 -19.463943
47.38855 -3.2181528 -16.413734
61.013245 -29.167625 -19.423164
60.874542 -54.578411 -26.859169
47.19809 -77.479958 -30.448917
-40.556 13.839719 8.8287659
-46.890335 -7.0198202 25.331604
-53.565552 -30.235703 34.676987
-58.723877 -58.542717 27.413528
-52.382141 -80.239532 14.811691
-31.695908 -71.090912 2.1902771
26.080994 -70.389038 -22.188019
ID=C5746

LM3=131
33.7453 -66.412376 32.806244
39.374771 3.8344898 22.860722
25.644073 28.038382 7.5937004
49.350403 -6.6262684 -15.468801
52.743317 -13.261856 -10.838282
34.028244 -78.582436 -21.628708
43.830849 -57.073341 -42.728027
22.733261 11.571361 -24.444046
21.697937 26.824686 -0.89041138
7.6327744 101.25716 10.985283
13.944153 92.852249 30.860748
33.419403 18.875898 30.493744
34.105331 -107.49729 29.772369
37.506134 -69.435944 40.651703
28.99939 2.8337901 45.409821
10.53743 89.678177 39.459595
-8.5605164 105.8686 22.874924
-10.118713 117.1117 21.057707
31.019783 -66.947777 38.750778
4.1274929 -1.5048364 50.964844
-12.941208 23.863953 37.120605
-30.942459 -21.712841 50.601761
-29.116186 -28.412386 52.349335
-20.598984 -89.892731 24.836685
-46.390717 -73.690437 28.354128
-39.151443 2.0449257 23.208633
-18.518631 21.028082 31.76754
-21.411919 96.31311 33.599274
1.3613358 90.044632 42.118027
9.9955511 16.853336 48.264969
-24.890903 -101.47018 -1.1620884
12.539223 -92.870667 -32.495125
28.725496 -113.09986 22.811432
-7.9544067 89.078049 21.102127
-8.6023254 -2.1207423 1.0884247
-0.096099854 -38.671108 2.8756866
-3.2543793 -74.960129 -8.1924133
-4.1108093 -95.698776 -13.368317
-9.9856319 -107.02128 -9.6028519
-5.0993915 -105.58649 -0.2757391
6.5254326 -105.75714 0.11052913
8.9162083 -105.936 -1.8549924
11.912838 -103.51507 -11.888544
1.7182744 -102.47512 -20.677097
12.671618 -66.313316 36.565895
7.180295 -42.075897 48.467598
3.2121949 -21.143093 58.346134
5.9814911 -7.6971526 54.937775
6.8176422 5.027513 50.993591
28.07766 -65.554153 38.171398
22.895454 -41.597969 50.661823
20.736052 -20.860975 58.451893
19.639946 -5.9287109 55.028687
12.856056 14.347692 50.425995
36.806381 -66.481079 41.564316
35.18742 -40.22813 44.884159
33.742157 -20.134577 47.264919
30.632767 -6.7082229 46.164215
29.515842 1.4229952 45.333363
34.706722 -64.097145 27.192768
42.950104 -38.369217 33.26667
46.573429 -16.751959 36.791882
41.109573 -3.396903 37.812973
35.173111 15.619277 32.688889
35.298534 -62.4146 12.774451
41.842125 -36.73217 16.802181
49.406166 -13.790696 19.271299
44.687195 -4.4606042 23.17627
37.561539 6.6170015 24.173828
7.6327457 -104.44953 22.898632
4.8417411 -92.751511 26.679865
4.6229248 -82.90818 30.845753
7.2160835 -74.674553 33.654064
12.539474 -68.19239 35.821156
22.935734 -108.61642 27.32126
16.690294 -93.391045 26.236504
8.3489246 -83.765495 30.293449
15.689114 -75.650421 33.402744
25.854816 -68.274696 36.392784
31.696735 -110.54259 28.028578
36.266083 -98.562469 32.794888
36.811871 -87.173683 36.182236
37.225101 -77.75119 38.919266
37.30389 -69.779541 40.829708
33.328083 -106.61836 18.489662
29.259108 -93.564255 22.490089
30.759384 -84.125458 26.757244
31.866035 -75.70108 28.834251
32.89143 -68.481682 28.929869
31.10762 -99.993973 3.20047
31.765318 -88.397469 4.0723882
34.499962 -78.773979 6.154357
35.334274 -71.053841 9.1519508
35.392281 -65.218369 13.149841
-33.286133 26.406168 18.417694
-26.657316 41.057709 19.36393
-21.511179 57.689495 21.935705
-21.58231 76.851112 28.428675
-19.843433 97.841339 34.450722
-3.8496857 22.795855 42.967896
-3.9041595 40.38353 38.563751
-4.6070862 59.735382 40.141541
-4.3237991 80.623413 42.463226
-9.4135246 101.90098 40.332016
28.504042 6.4216018 45.128548
21.097435 32.386368 42.532181
16.028095 54.782837 41.072422
13.448043 73.805481 40.589108
11.093887 88.8703 39.380127
27.865814 28.215149 14.245262
20.694458 44.780132 16.865808
17.799561 64.259819 18.818571
14.921661 84.081947 21.965157
10.768524 105.1854 22.597744
10.595613 29.738268 -18.247545
5.9174762 45.306198 -8.802866
3.3657665 62.055161 0.66332078
5.5197759 81.554489 3.9643309
7.7814407 101.60884 11.364158
23.635895 18.322124 -18.81366
41.796371 2.4383805 -19.943222
54.096161 -19.005342 -23.145676
55.862122 -42.673798 -31.848618
45.65274 -65.828445 -35.478859
-35.409363 10.71525 27.947769
-36.785187 -10.969225 43.779663
-39.356003 -34.718647 52.132126
-44.262497 -60.18631 45.97966
-39.118927 -81.650955 32.518036
-25.161148 -70.023972 15.70459
22.161346 -61.784805 -23.08905
ID=C5747

LM3=131
-7.7414856 -60.213741 30.857834
0.28665924 4.6131005 33.197067
11.352509 18.260788 13.810074
33.853142 -12.622599 25.086365
35.771507 -19.863058 26.336472
27.80114 -68.311974 5.1321564
45.301544 -52.703568 2.9079971
25.993637 6.1179228 -2.552475
11.331604 18.310162 10.793499
-4.3515625 81.298065 5.7039642
-16.664288 73.350113 19.71463
-7.4366527 16.413998 30.894409
-5.2993813 -90.181694 24.677643
-11.618832 -61.838734 33.89534
-19.201111 5.4910369 33.089279
-23.101326 72.03582 19.519043
-18.388794 85.124008 -0.64984131
-18.710075 95.046791 -2.4020298
-12.795273 -61.004154 30.193604
-34.809616 -0.36670703 20.524879
-33.768494 14.855942 -0.61191559
-52.074173 -21.050781 -3.2165833
-51.181854 -28.230114 -1.4551392
-26.435532 -73.155815 -13.028961
-40.432602 -62.226532 -25.17366
-35.620796 -3.2357538 -21.828064
-31.375076 14.381519 -4.8064041
-31.389458 79.230743 -4.214323
-28.65625 71.986153 14.097408
-28.254761 14.806492 24.086197
-12.244755 -82.28421 -28.207237
28.287823 -78.23822 -15.643751
-3.1638794 -94.493629 19.154404
-15.984095 72.819534 -1.1815491
-3.0270004 -4.9808764 -12.107666
-1.3084068 -36.57114 -6.3068848
3.9646873 -63.828671 -12.68074
7.0651283 -79.544693 -18.772385
1.8977219 -89.449234 -22.588894
-2.9625006 -88.872322 -13.647654
2.7455213 -91.065102 -5.9587173
4.9017015 -91.0681 -4.8917437
14.115983 -87.667343 -7.2743292
15.514661 -87.069473 -18.723858
-22.386324 -59.235287 17.598335
-31.717373 -37.218807 18.317907
-41.885529 -19.293447 21.324953
-37.042191 -7.4557505 23.674622
-33.66983 3.4992697 21.459915
-16.724304 -58.970505 25.269913
-28.61186 -36.7603 32.03447
-32.759087 -17.437983 33.709629
-31.245911 -4.5789204 31.609665
-28.263794 11.916428 26.070953
-12.015669 -59.922771 34.450134
-15.870458 -34.909641 36.584194
-18.590254 -15.895077 37.61166
-19.489279 -3.2447636 34.736214
-19.188738 4.1639528 33.346317
-2.116806 -57.57019 29.091217
-2.9032679 -33.354069 40.030041
-3.6171546 -13.316704 43.126385
-9.8607101 -1.6639109 38.808426
-8.1924896 14.416892 32.464279
7.2786551 -56.302334 25.841635
8.4114618 -32.223633 31.123827
10.729555 -12.151716 37.947704
1.7592697 -1.2008668 36.525421
-1.8298721 7.6364665 33.109756
-14.362113 -86.310539 3.1512482
-18.212496 -78.545723 5.5305924
-21.964342 -72.380219 9.1169138
-23.352432 -66.273239 13.077178
-22.342318 -60.372932 17.340364
-8.3178453 -88.152107 14.054574
-11.120506 -79.209648 15.260986
-13.909712 -72.781494 18.604038
-15.319973 -66.537094 21.786831
-16.356056 -61.193832 24.126892
-4.3714175 -92.526665 22.543758
-6.121284 -84.041779 28.272369
-8.0403337 -75.207893 30.081476
-9.7926149 -67.900551 32.151379
-11.411842 -61.660416 34.139923
2.4916682 -88.989609 18.143808
0.57880569 -79.724396 19.583801
-0.73142934 -72.375809 23.459122
-2.227437 -65.485481 26.386389
-2.3490524 -59.741074 28.405807
11.819488 -84.395248 11.54919
12.237906 -76.938858 14.726621
12.446423 -70.34787 19.54801
11.119735 -63.776218 23.276344
7.8162532 -56.888092 25.5186
-29.712542 20.557198 -20.658569
-27.289186 34.274853 -16.412458
-25.136738 48.354679 -10.252045
-29.448856 63.972046 -9.0466824
-29.436829 77.756203 -4.8541451
-31.50032 18.383186 8.4815369
-28.302383 31.518599 8.3613205
-28.80661 46.295662 8.5358753
-30.841202 61.231693 8.5898438
-28.898659 76.075058 7.1311798
-19.157364 7.2902155 32.613621
-19.467014 25.245996 27.381445
-20.344872 42.036907 24.028502
-21.92 57.750549 22.536686
-23.19416 71.881233 19.33008
0.26177979 20.867798 21.932892
-3.1475372 33.217113 16.255783
-8.139328 47.760925 16.679703
-8.043335 63.822697 15.000137
-11.509003 83.468819 13.16069
15.933583 24.889982 -5.1528316
7.9502044 36.507957 -2.8798945
0.61088747 49.148998 -0.61675996
-1.5450135 65.432121 2.3357134
-4.509099 81.929741 4.8289323
24.191818 10.643154 2.9282074
33.860413 -3.9720581 15.128174
42.192505 -25.481544 20.991997
46.807785 -40.683296 16.359962
43.266708 -57.790382 7.8730545
-35.231583 6.8568325 -18.6959
-49.070465 -13.92128 -11.350433
-53.450806 -34.377678 -9.7151222
-49.676468 -54.599464 -14.49954
-38.414902 -67.699257 -20.670177
-22.972954 -60.180302 -15.804749
25.154186 -54.692951 -0.32917786
ID=C5748

LM3=131
1.0572662 -67.437935 41.684265
20.517296 3.732677 40.083633
22.796127 25.580896 13.649612
51.585861 -12.442196 19.534393
50.689491 -18.181223 23.57679
36.381088 -83.853271 2.5161133
56.58313 -67.196388 -9.4497681
36.468742 6.6563797 -8.4911957
23.894196 24.224085 8.5965233
14.444763 100.52615 5.1040039
3.3432312 91.537125 26.929306
10.895599 20.073221 41.839569
-0.67006683 -108.52058 39.312607
-4.085144 -70.482109 48.412201
-5.5286522 6.4287033 48.397186
-4.3244934 92.492584 31.274704
-4.0035238 105.15131 2.021637
-3.7831326 118.27876 -0.89380646
-6.2472076 -67.816162 41.300472
-27.156555 3.2991955 38.019287
-28.585068 24.38912 10.604733
-56.091324 -15.49751 13.490734
-56.269913 -22.297567 17.390091
-36.114834 -87.437668 -0.53701782
-57.910534 -71.380241 -14.481094
-39.038712 7.87638 -14.759453
-29.326797 22.164442 6.0128365
-21.930878 99.548347 1.8094635
-13.110626 91.852295 26.017242
-18.598251 20.794647 40.176498
-23.579323 -99.490852 -24.60465
26.339201 -95.284874 -23.0273
-0.81768703 -114.38011 31.798635
-3.3320503 90.723259 1.453064
-0.9716835 -4.0648232 -12.102631
-1.2376518 -39.910206 -4.8325195
0.37757078 -77.079338 -12.851789
1.2902985 -98.59758 -19.389877
-6.9608636 -108.34091 -20.429655
-9.5303116 -106.5675 -8.851346
-1.2409309 -107.90008 -1.9056537
2.0632093 -108.23074 -1.8209201
11.406301 -106.22612 -8.4584112
10.117292 -109.04767 -19.442305
-17.040785 -65.574776 29.573338
-27.169697 -39.977489 32.741585
-36.880394 -17.369612 39.202824
-30.143921 -3.9096909 39.820862
-26.069824 7.2808714 38.504974
-9.6759815 -65.721245 38.51421
-18.612238 -39.422806 49.047943
-22.328238 -16.181219 53.0947
-20.549957 -1.519429 49.189453
-18.83252 17.807743 42.304993
-3.5555015 -68.513794 49.102974
-3.1807194 -38.806656 55.777756
-4.4600663 -16.633549 53.293156
-4.9982715 -2.3739917 49.807487
-5.4397545 5.7170887 48.681923
2.4432254 -66.567108 40.07283
11.500895 -38.383743 49.84761
14.017367 -15.435933 54.518894
8.4100132 -1.5824684 50.819763
10.359144 17.429337 43.513519
15.286565 -64.565361 28.578541
19.671219 -38.954655 31.44249
29.647411 -15.601847 43.207138
22.496174 -2.9319046 43.892853
19.280386 7.81569 40.214111
-14.615801 -104.25321 16.93251
-17.248049 -92.665276 17.808342
-19.078117 -82.928154 20.452358
-19.594751 -74.800491 24.398172
-17.736906 -67.77626 28.228926
-7.1102915 -109.87072 30.929758
-10.124634 -93.909348 23.229168
-11.832191 -84.200287 25.224688
-10.234118 -75.729195 31.773407
-8.0140219 -68.269943 38.338028
0.21623793 -112.18443 36.7047
-8.8786821 -93.736252 24.187492
-1.6873997 -88.210739 43.050396
-2.7384858 -78.559868 45.728992
-3.6981585 -70.529678 48.558014
6.6291938 -106.49318 29.331438
3.4507103 -94.57795 28.195276
3.0932417 -85.896225 31.153154
3.2160518 -76.918533 34.764851
3.2196128 -68.08773 38.533993
16.201397 -102.57214 17.07608
17.37315 -91.847198 18.360126
18.540672 -83.230743 22.081522
17.462582 -74.624809 25.395121
14.806952 -66.7118 29.133505
-27.417269 32.598679 -13.598045
-22.778831 46.437401 -9.2339888
-18.981295 61.979301 -4.3770452
-21.596418 80.140007 -1.0378648
-22.01656 100.1394 3.6480038
-26.066025 23.268835 22.988449
-19.341276 42.012058 19.989258
-17.992773 62.412315 21.422913
-18.583801 79.006462 18.994873
-16.666351 100.41898 17.588745
-3.5511611 8.3830585 48.318855
-5.3419132 34.441826 40.1124
-4.5626497 57.153881 36.065395
-4.5625253 76.948929 34.381111
-3.9351406 92.856667 31.288944
18.577164 27.414345 25.059158
10.961624 44.760689 24.426666
9.021656 62.445087 24.184845
9.7927856 79.49958 20.689484
7.5032043 102.19416 18.199783
25.420578 32.747868 -12.494533
18.466496 47.641808 -8.0955257
13.421022 63.83437 -3.409039
15.221436 81.906677 0.4970749
14.25655 101.21751 5.3476105
36.050034 17.061722 -4.5507965
50.337189 -2.8851721 9.3057213
61.498962 -30.602137 14.808718
64.963318 -52.361103 7.312603
54.199524 -75.472755 -3.4807777
-38.574524 14.948453 -9.9128094
-54.128799 -5.516129 3.6776729
-63.80899 -29.767727 9.0709581
-66.371124 -57.085545 1.6755328
-54.876389 -78.573975 -7.6361084
-30.502739 -70.463165 -8.8460693
30.769775 -68.219635 -6.3100586
ID=C5749

LM3=131
26.893982 -58.976044 15.039316
34.596283 -0.91877645 4.1677246
20.449661 17.711451 -7.8347054
37.736252 -14.035198 -26.910503
38.379227 -20.455688 -25.535538
14.076065 -68.579956 -28.971394
17.993462 -54.885887 -45.793137
11.363625 4.3692327 -29.432007
18.355614 13.88112 -12.267326
15.01268 78.200928 -0.48017883
22.391144 70.02729 15.389465
31.328827 12.580106 12.021223
20.03569 -91.490021 10.294624
27.028946 -59.43964 17.389889
30.715485 -0.52500284 23.712906
20.753799 69.160789 22.146866
4.3222198 83.962486 12.244568
3.5639896 92.472267 12.403545
23.604614 -58.431152 18.440369
13.051157 -2.5472462 34.852509
-3.0444717 15.509071 26.036659
-14.718287 -19.923567 44.207031
-13.116695 -25.995399 44.249435
-20.657257 -71.719101 18.406883
-34.522873 -60.735378 24.442699
-26.025284 -1.4590868 20.986553
-8.3349457 12.505946 24.235107
-3.7172394 75.634956 24.118225
14.00408 69.374962 27.096344
18.07465 9.5056562 31.016464
-31.353592 -80.59655 -2.3015881
-6.0742373 -77.679436 -34.667946
15.92179 -95.411324 7.6989632
1.4944305 68.873703 10.072636
-6.083786 -5.5814562 -4.3882904
-3.4255524 -36.354076 -4.2685089
-10.152618 -63.263809 -10.781822
-14.929192 -79.722939 -15.274284
-20.849566 -87.86245 -11.673985
-13.060452 -88.148438 -3.5100024
-3.9050679 -91.101028 -7.7442837
-2.7430973 -91.215599 -8.867012
-2.5553074 -87.343918 -19.203663
-11.834296 -86.923195 -23.429752
9.5833893 -56.502693 23.017916
11.064484 -36.903034 32.785255
9.6496725 -20.00165 41.911949
13.882446 -10.531744 39.3871
14.776207 -1.4172943 35.548187
19.944521 -56.260536 21.002686
23.058123 -36.487644 32.357883
25.050415 -19.579006 38.244072
24.245399 -6.7721457 36.365341
19.56826 7.366394 31.889008
28.118658 -57.200989 18.545771
33.52916 -35.857018 24.029707
33.924503 -19.033524 25.504353
31.963093 -7.7632265 25.362843
30.328487 -1.1396233 24.016174
28.091742 -56.027882 10.142712
38.911457 -35.319839 11.227063
43.144585 -18.079138 12.671006
38.675446 -5.7580986 16.711319
33.06485 9.7540426 13.850342
27.218674 -55.236835 -2.0079958
35.415089 -34.872437 -0.50368166
42.020866 -16.936876 -3.0355139
40.926056 -7.0704865 5.3833923
36.679855 1.0214081 7.3980408
-0.58060837 -86.941414 11.736237
0.3565678 -77.871773 15.953352
2.3249264 -70.645462 20.668941
5.28056 -63.736198 22.435932
9.2572289 -57.771198 22.737843
12.530949 -88.436348 9.0499258
9.8799276 -79.352592 11.626393
12.569889 -72.012566 16.106707
15.646084 -64.612839 18.466087
19.554373 -57.886864 20.259111
20.045332 -91.471992 10.307302
22.356438 -82.507248 11.415672
23.556732 -74.038689 12.930108
25.124363 -66.269127 15.016655
27.375977 -59.435226 17.822533
16.954332 -89.869377 3.8532233
16.918482 -80.020653 3.9912257
21.07375 -71.680054 4.5454388
24.947628 -64.258423 6.4034734
27.549229 -57.429432 9.492753
16.02927 -87.573219 -9.4064426
17.981602 -77.432167 -8.8085852
23.34581 -69.895432 -8.2058783
26.166786 -62.851692 -5.761229
27.354467 -56.590858 -1.8799466
-19.584024 20.300938 16.794306
-13.245103 31.354738 17.00103
-7.3534412 43.985886 17.088472
-5.4464798 59.572735 20.998825
-3.0133679 75.783707 24.180941
4.6539135 16.493412 27.151321
7.5206943 28.91964 23.528564
10.561951 43.724865 24.458435
11.31366 58.863907 26.533951
7.878891 76.310555 26.885239
29.667688 1.2119149 24.080658
25.803839 19.921963 22.787764
23.164978 37.477962 22.145771
22.566666 55.907394 22.501328
20.51437 68.995796 22.141684
24.685944 17.937325 0.42667675
19.930801 31.792147 5.0430717
20.818695 47.002106 9.5539742
21.531891 61.501034 10.313046
20.507782 76.839439 10.810237
7.5345469 23.325874 -21.909252
7.5661683 35.118889 -14.513571
8.4777298 47.120667 -6.1167393
11.726274 62.469387 -3.843904
15.421719 77.978561 0.069485396
14.119019 10.585463 -25.401459
28.203438 -4.4001575 -30.285507
37.375534 -24.203514 -33.723114
33.205109 -41.109676 -40.162476
20.724854 -60.782078 -41.594688
-19.833061 11.455031 20.362366
-21.80867 -9.1274366 35.89743
-21.322647 -29.62805 43.895386
-27.74353 -50.983768 39.606537
-30.075657 -68.298897 23.996414
-19.288113 -59.537651 11.805496
9.1605835 -55.245796 -29.379276
ID=C5750

LM3=131
7.5550613 -2.3634679 36.799164
4.5273032 7.7005696 34.653687
5.7719078 8.3100882 29.650272
9.7326946 0.66880697 28.3041
10.248051 0.51164889 28.995029
9.3854904 -6.4883223 29.56406
10.092377 -3.9994929 27.269245
7.5151215 2.8693876 25.066345
5.3279552 8.3761473 29.142767
3.5445232 13.727935 27.056534
1.629446 14.374287 31.760691
3.4786186 9.8653183 34.601418
-0.11021417 -11.372787 37.180233
-0.056606635 -2.7304764 40.640232
-0.0042724013 8.5830135 35.477364
-0.24823117 14.35185 32.32365
-0.20900518 14.247129 28.333717
-0.15361643 16.056158 27.73819
-7.6082535 -2.5743871 37.093643
-4.7549677 7.1958027 34.750507
-5.6199894 8.7254219 30.771242
-10.098709 1.073637 28.473444
-10.416401 0.58422136 29.152008
-9.678051 -6.3809457 30.002876
-10.436218 -4.1701317 27.550789
-7.5295315 2.6603177 24.975683
-5.7790203 8.047473 29.202871
-4.321888 13.325684 27.240211
-2.2786522 14.106695 31.75004
-3.8856411 9.6349154 34.149338
-5.6635981 -11.913953 26.736862
5.0900717 -11.896247 26.434916
0.015305281 -13.976167 35.435802
-0.34964275 11.609189 28.747501
-0.43956351 -0.49708346 26.923311
-0.11815 -0.70890254 28.002012
-0.25371647 -5.3617959 27.218853
-0.28411126 -10.916091 25.548126
-2.3606267 -12.469469 25.640583
-3.041146 -14.029761 27.83979
-0.23721445 -15.201144 30.76487
0.086726174 -15.207487 30.733551
2.5755954 -14.089338 27.750742
1.9465846 -12.329723 25.28636
-8.8527384 -3.2323065 34.326103
-8.1456356 -0.77906674 35.393864
-7.2718711 2.213233 35.802116
-5.5256233 4.485405 35.97916
-4.7407494 7.7662916 34.443169
-4.5302868 -3.0631263 39.604343
-4.4542732 -0.50664216 39.557346
-3.8721023 2.4836812 38.495956
-3.4020424 5.2538605 37.025345
-3.8964005 9.1620674 34.634148
0.077312194 -3.5588791 40.836697
-0.029761434 -0.74498361 40.011917
-0.10922752 2.1267118 38.869556
-0.23362663 4.8799686 37.224689
-0.18534297 8.0434971 35.632076
4.3499169 -3.5269847 39.457436
4.4389815 -0.89687312 39.241753
3.6600447 1.965711 38.620426
2.9708464 5.1347489 37.075981
3.2841387 9.3429394 34.962879
8.5215197 -3.3720357 35.023575
8.1010571 -1.3879862 35.311691
7.5397367 1.5180081 35.562057
5.1122856 4.7970786 36.039471
4.4730139 8.0066261 34.54847
-6.9421687 -11.43732 34.282394
-8.401371 -9.0010929 33.736088
-8.9447098 -6.7363243 33.638611
-9.181776 -4.9040895 33.981907
-9.0378942 -3.3954604 34.69849
-3.7547493 -13.313504 35.57328
-4.5288954 -10.685126 37.189991
-5.0146861 -7.8680959 38.627239
-4.9221177 -5.3241644 39.442665
-4.4288688 -3.422328 39.598324
-0.0097206831 -13.961547 35.453285
-0.29318714 -10.383179 37.761971
-0.15396602 -7.6560788 39.246502
-0.096391261 -5.2834125 40.180923
0.10889076 -3.5081851 40.834167
3.396122 -13.196551 35.357445
4.0745821 -10.138533 36.724049
4.8596091 -7.706481 38.551487
4.7732267 -5.3527813 39.161694
4.5660319 -3.578125 39.299995
7.0330606 -10.940782 33.703949
8.1130714 -8.6458111 33.567394
8.6788139 -6.6250105 33.573456
8.8104315 -4.9217834 33.730854
8.654912 -3.543793 34.072525
-6.1732283 6.3348403 25.679686
-4.7467761 7.9549527 25.6998
-4.2610059 9.7797785 25.767483
-4.1919355 11.561601 26.224058
-4.3214855 13.276224 27.198738
-5.3765831 8.9856167 32.355412
-4.4469032 10.479312 31.931829
-3.9885063 11.812283 31.399401
-3.5097084 13.278543 30.781013
-3.0192604 14.745851 30.139347
-0.090489447 8.7194977 35.375557
-0.18561733 10.693734 34.297329
-0.26159671 12.306309 33.475517
-0.29526615 13.548285 32.843674
-0.28480956 14.343519 32.318062
4.9135742 9.564496 31.968906
4.0624352 10.944005 31.675201
3.4732904 12.489237 31.038815
2.8892033 13.866556 30.578117
2.2415009 15.151401 29.867014
5.8519201 6.494153 25.575066
4.6299129 7.8934779 25.714043
4.0548229 9.6571007 25.927225
3.8851399 11.685108 26.470556
3.7698133 13.879138 27.389051
7.7723465 5.1525249 26.286379
9.1244812 2.3832929 27.072853
10.119225 -0.58319348 27.953178
10.218456 -2.7306542 28.118326
10.120979 -5.2272792 28.156033
-7.9435463 4.8864608 26.174885
-9.6295929 1.9854643 27.311409
-10.29417 -0.71795511 28.327585
-10.573425 -3.5173841 28.700424
-10.408428 -5.4144583 28.671219
-7.8794575 -4.6812921 29.08007
7.741188 -4.7344232 28.633757
ID=C5756_PY

LM3=131
42.114887 29.913285 204.18362
38.9009 48.140349 208.24493
42.191033 56.252217 202.9882
51.078682 42.242651 195.38681
50.168848 39.933822 196.194
46.968446 27.197933 185.85054
51.025476 32.737935 185.32301
47.212324 51.653099 189.49999
42.898102 57.04505 200.81402
41.224198 73.853335 205.0671
35.872426 71.600852 213.97354
36.748068 52.249694 210.63419
27.652726 15.675479 195.71163
28.114779 25.650911 206.96239
30.508199 49.311118 209.8782
32.494085 72.318635 215.14547
32.776909 77.543645 207.5532
32.744882 81.022959 207.09251
16.443219 32.512088 202.85809
22.319584 48.753848 207.52611
21.807909 56.812119 203.75029
10.930824 46.268864 192.88816
10.683012 43.538537 193.38411
12.822518 30.73339 183.47883
10.143852 36.877995 182.25212
16.96197 54.789376 187.52613
20.781202 58.510761 200.33302
23.57533 74.118838 205.25261
29.170227 72.464147 213.98573
25.236099 53.194408 210.59559
19.669378 24.474003 176.13596
40.28409 23.256052 177.71681
27.76123 11.533022 189.65649
32.833643 71.714187 203.92815
31.307387 44.599271 187.31312
30.937939 41.559281 187.74483
30.433292 32.392867 181.09261
30.251832 25.450239 176.36608
26.394711 23.081863 174.18058
23.970973 19.01024 176.80271
28.483768 14.549326 181.56874
29.014006 14.493626 181.56948
34.736874 17.949274 177.78963
33.945911 22.026849 174.75201
14.740406 33.560555 196.68995
15.392503 36.581674 200.02792
16.03394 40.629535 203.36964
20.907097 45.049434 207.23469
23.261549 49.806705 208.9646
20.417256 27.596402 204.56621
20.170805 33.540151 207.09894
23.338048 39.561357 208.27545
24.709766 45.073099 209.28154
25.192099 51.682162 210.57728
28.147998 25.722413 207.03009
28.73138 32.349381 209.68943
29.651425 38.773978 209.45433
30.311337 44.101462 209.40762
30.381083 48.821259 210.02171
36.13462 25.841656 206.09993
37.277684 32.245827 208.86131
36.664948 38.490057 209.04753
35.090377 43.682785 209.75807
36.55308 50.899386 210.74652
44.277906 29.976096 199.61334
43.739562 33.800771 202.71032
43.400755 38.533316 205.96649
39.667556 42.22218 208.44486
38.406327 48.435941 209.01176
17.69294 18.064873 187.37265
15.418806 22.512069 190.00187
14.114397 26.430852 192.42691
13.948468 29.827709 194.63737
14.429859 32.69016 196.66582
22.428648 14.045681 190.0988
20.755162 18.035843 195.67833
19.899449 21.68056 199.95794
20.026367 25.065694 202.71122
20.441234 27.493751 204.51006
27.597032 12.387329 191.14325
27.516975 16.819227 197.25462
27.550128 20.335984 202.07218
27.77987 23.402538 205.24536
28.147998 25.722415 207.03009
33.211176 12.733752 190.63631
34.872682 16.270136 196.31985
36.046536 19.686058 200.90752
36.33569 23.152862 203.9535
36.210594 25.91429 206.11038
39.156623 16.053036 188.2308
42.019343 19.80252 190.82315
44.164686 23.144553 193.58173
44.709535 26.566718 196.43742
44.334264 29.874494 199.5038
21.117053 62.062612 193.12185
22.833989 65.145731 196.29856
23.479323 68.731747 199.09437
23.697529 71.965561 202.15256
23.850436 74.783039 205.57024
23.148336 56.741328 206.02615
23.631001 61.006002 209.36935
24.47175 65.720677 210.50322
26.266594 70.812535 211.21483
28.336143 76.796842 211.72794
30.500486 49.846888 209.55282
31.056356 56.574345 211.6151
31.545849 62.62742 213.03928
31.95483 67.905431 214.50327
32.300463 72.463794 215.21488
39.911413 56.007495 205.96722
39.053879 58.991513 209.02115
38.664193 63.983426 211.03218
37.935524 69.65085 211.35006
36.94119 74.655986 212.81338
43.681564 59.365964 193.72295
41.544538 63.232026 196.75171
40.955348 67.307048 199.39642
41.12752 70.938993 202.10636
41.293774 74.155426 205.40745
47.749624 55.484071 194.98274
50.685034 47.193837 194.61565
51.53615 39.327807 192.98306
51.711349 34.16388 189.33222
50.056133 30.183115 185.49465
14.838648 56.73007 191.6733
12.0965 50.694146 191.76792
10.186625 44.417567 190.67827
9.2141819 38.936648 186.81942
10.163345 34.671044 183.00526
15.204387 35.70842 184.46426
44.89738 33.072762 186.79943
ID=P762_PY

LM3=131
0.88798904 -214.72966 -1337.9747
12.465183 -205.99376 -1300.3302
16.827888 -188.94489 -1286.3088
35.253632 -191.0806 -1312.4871
34.875137 -193.46596 -1315.6517
26.283806 -183.73352 -1351.4658
35.922363 -175.31454 -1342.5565
27.029137 -173.14391 -1301.104
16.216019 -185.75655 -1286.2645
12.341751 -182.39421 -1240.3252
3.4174767 -196.85461 -1241.2728
8.4187698 -205.59444 -1289.5243
-1.1101761 -206.41765 -1362.7032
-1.1448555 -215.10281 -1338.1516
-1.0299053 -210.0031 -1297.0686
-1.0936947 -197.69647 -1242.7001
-0.82232285 -181.36121 -1233.4454
-0.037914991 -178.39034 -1224.9663
-3.8942504 -214.06372 -1338.0238
-14.674751 -205.92743 -1299.5358
-19.993591 -188.16025 -1286.6365
-36.419991 -191.21585 -1312.8369
-35.394928 -192.99268 -1316.017
-27.474659 -182.63811 -1352.5892
-37.59626 -174.39993 -1343.6799
-28.389076 -171.80421 -1302.5193
-19.07283 -185.25816 -1286.7853
-13.945618 -182.50774 -1238.4703
-6.3935928 -196.09659 -1241.7313
-9.9841614 -205.93546 -1289.452
-19.666897 -166.45982 -1362.1642
17.980267 -167.85385 -1362.3401
-0.79638958 -200.3196 -1370.3674
-1.091713 -179.54524 -1243.9862
-0.90441895 -173.48085 -1307.4584
-1.1003928 -177.92468 -1325.2886
-0.062973022 -172.65216 -1346.8717
-0.75775814 -168.74216 -1361.0177
-7.2627721 -166.67175 -1367.8712
-10.113283 -174.68599 -1370.5059
-2.1968956 -182.0504 -1372.2068
-0.70073164 -182.05721 -1371.97
8.335083 -175.01463 -1370.2318
6.0557237 -166.65498 -1367.394
-16.053207 -205.11806 -1337.8077
-16.233002 -204.01326 -1326.7539
-22.611748 -207.39905 -1313.3809
-16.416519 -208.32236 -1305.0294
-14.006176 -205.50923 -1296.4972
-8.1886549 -212.01505 -1336.7676
-12.118793 -214.19817 -1322.5037
-12.658215 -213.60901 -1310.5264
-10.413071 -211.76363 -1302.204
-9.6022186 -207.76938 -1291.7444
-0.9247967 -215.50099 -1336.595
-1.0914236 -216.02342 -1321.7255
-1.2709618 -213.90558 -1310.3376
-1.2888193 -211.8681 -1302.2534
-1.1171036 -210.02161 -1297.1099
6.3271933 -212.10938 -1336.7643
10.144627 -214.68198 -1322.5956
10.635937 -214.21971 -1310.5455
6.4405365 -212.31332 -1301.8307
7.4651871 -207.53976 -1291.058
14.574475 -205.72728 -1337.9089
13.921494 -205.21268 -1326.8711
20.48819 -208.29263 -1313.6124
13.697504 -209.14638 -1304.6058
11.881523 -205.54973 -1296.1089
-15.357277 -192.03986 -1365.1219
-18.715853 -195.54683 -1356.4913
-20.042416 -198.91119 -1349.1812
-18.862734 -201.86023 -1343.1001
-16.203018 -205.00259 -1338.4227
-7.6752863 -200.41951 -1365.9476
-9.1869802 -204.06808 -1357.5466
-9.9290342 -207.60283 -1350.2546
-9.2620935 -209.58148 -1343.5496
-7.7288222 -211.97455 -1338.0364
-0.77703685 -204.2258 -1366.5667
-0.45028198 -208.91206 -1358.7018
-0.45481801 -211.66873 -1351.0465
-0.65513283 -213.76021 -1344.2034
-1.0534784 -215.1476 -1338.0448
5.5220728 -200.60522 -1365.1183
7.2114253 -203.92902 -1357.1692
8.1853056 -207.56717 -1350.3114
7.3711047 -209.86629 -1343.8273
5.6188049 -212.20645 -1338.2375
12.887755 -194.03499 -1364.6924
16.877256 -197.18723 -1356.766
18.598803 -200.24942 -1349.8765
17.415272 -202.78551 -1343.8242
14.570371 -205.68657 -1338.9347
-20.617079 -174.0898 -1280.9989
-17.364914 -176.76041 -1273.3789
-14.725226 -179.19891 -1263.876
-15.011914 -181.19751 -1252.0546
-14.249129 -183.19218 -1238.5081
-14.216904 -197.76054 -1286.5658
-11.546026 -193.7724 -1275.3093
-9.4129152 -194.49844 -1261.6935
-10.123022 -193.92531 -1248.2645
-9.0001373 -191.33775 -1235.5784
-1.2303163 -209.84995 -1296.6672
-1.3609396 -204.5593 -1279.9009
-1.4621967 -201.60007 -1265.2002
-1.5820514 -200.36928 -1252.7186
-1.2329284 -197.62749 -1242.7915
13.617737 -195.2599 -1286.7681
9.6650925 -193.30106 -1275.3628
9.7648077 -192.3916 -1261.3723
9.1646652 -192.77147 -1247.2667
7.3561554 -190.73022 -1235.0468
19.338394 -175.3136 -1281.9139
15.208478 -177.2812 -1273.8074
12.230615 -179.31122 -1264.3656
12.412819 -180.68861 -1252.8
12.445771 -182.77362 -1240.2417
25.01889 -177.22731 -1292.6714
33.189484 -183.50732 -1305.0358
38.384689 -187.37675 -1318.9725
40.682816 -185.03453 -1332.355
36.409195 -179.04559 -1345.6665
-28.161194 -177.25272 -1294.1766
-35.836777 -183.6223 -1308.0122
-39.944244 -187.35246 -1320.3715
-41.93486 -183.79623 -1334.9683
-37.259933 -179.25906 -1346.9932
-23.961739 -177.17212 -1340.9315
21.470123 -178.40854 -1341.3229
ID=SAM_M1956

LM3=131
3.3433113 -32.344818 28.363251
10.35714 1.5652696 16.416138
14.471962 12.307692 0.67947388
29.916611 -10.432204 3.3470001
29.517929 -15.199012 4.2581482
23.385056 -45.702061 -0.3092804
31.265625 -37.52013 -7.6189957
24.804642 -1.9503883 -12.136154
13.819397 13.014189 -2.047864
10.745422 49.734871 -7.532752
3.8392153 50.426216 2.6508636
5.9252329 11.359921 14.928406
0.4774704 -51.879501 22.635574
0.25304413 -32.768642 28.255737
-0.36789703 3.8822217 17.459244
-1.3058357 49.798084 3.8277435
-1.2741451 56.597282 -10.034988
-1.6695766 63.167839 -11.493675
-2.7525516 -32.534569 28.287521
-11.394173 1.9816455 16.914406
-17.058823 11.510529 0.2483902
-31.049774 -11.557904 2.8835144
-30.90686 -15.838328 4.9769516
-24.599588 -45.880947 -0.33609009
-31.905197 -38.653282 -7.7403412
-26.274094 -3.1284347 -12.511852
-15.671295 11.017077 -2.3948727
-13.42247 50.976856 -7.4830189
-5.6116233 50.368206 3.2554932
-7.2473459 11.458219 15.864182
-16.83289 -55.250256 -11.681544
16.282532 -55.330215 -11.271013
0.3851521 -62.014893 16.338104
-1.8232422 44.986198 -9.5146637
-0.78818733 -11.290253 -11.643677
-0.3017925 -22.445377 -7.0246429
-0.19037914 -38.729172 -9.3351898
-0.48375082 -54.753555 -11.595703
-7.4608016 -61.28727 -12.588632
-9.6603422 -63.021111 -4.213028
-1.2782555 -64.192154 2.5987527
-0.16001636 -64.02446 2.6045012
9.2702665 -62.379929 -3.6910775
4.9253511 -58.261822 -12.096952
-18.703703 -30.810947 15.277287
-15.099831 -21.993176 17.620119
-18.575773 -10.41378 19.935272
-13.458477 -3.5581565 19.98439
-11.164328 4.3715115 16.473816
-9.411623 -31.427979 25.094349
-9.9911137 -19.042406 23.685165
-9.961915 -8.2219143 24.215469
-6.9840117 -0.38028839 21.916901
-7.0345364 9.8096437 17.06424
-0.093379043 -31.649233 28.374874
-0.050712749 -18.374823 25.446697
-0.10332463 -8.2918892 22.743153
0.059118301 -1.6522686 19.812412
-0.55229932 2.3221781 18.140436
9.1212263 -31.495214 25.504148
9.9554911 -18.870115 23.221308
9.1576929 -7.192626 23.551735
7.0706253 -1.2228274 21.709534
6.0770493 9.4079971 16.406326
18.187698 -30.939718 16.169476
14.537912 -21.47946 19.617367
18.845606 -9.8034401 19.049042
11.779867 -2.5456114 20.41069
9.4555483 3.8893478 17.263596
-13.844527 -54.995461 10.193539
-17.04875 -48.75832 12.381289
-18.820887 -42.872105 14.066216
-19.144413 -37.329727 15.236497
-17.303036 -31.939514 15.550062
-6.4844728 -56.593365 17.469992
-8.0237951 -50.338665 20.175945
-8.8261242 -44.227997 22.259138
-8.9372444 -38.307671 23.793894
-8.715064 -32.905575 25.431086
0.32411972 -57.569073 20.263027
0.48413947 -51.132462 22.856834
0.50554675 -44.90398 25.145166
0.39490905 -38.85704 27.07493
-0.065186635 -32.791862 28.246759
6.7018375 -57.678581 18.128183
8.212348 -50.939411 19.924891
9.2485981 -44.714409 22.231989
9.3985014 -38.600204 24.072517
8.7077589 -32.680073 25.638971
12.779744 -57.169552 11.576313
15.418756 -50.275398 12.658758
17.623327 -43.941929 14.260847
18.30024 -37.84996 15.606256
17.297338 -31.94471 16.647211
-18.894072 15.328272 -12.411442
-16.726833 20.239727 -11.005155
-14.559349 27.821749 -9.5184402
-13.491056 38.399502 -8.0665627
-13.278898 51.887032 -6.6024771
-12.196884 13.53033 6.2561417
-9.693758 22.926092 3.9580536
-10.918594 33.185432 5.2424469
-9.5663376 43.450302 2.9384689
-8.4774704 55.651886 -1.2986984
-0.62006903 4.2570214 16.901445
-1.0160463 18.560839 13.332719
-1.293846 30.905745 9.9450369
-1.501183 41.363602 7.0458241
-1.4711509 49.781441 3.8989501
10.026581 13.543361 7.5813599
8.0221291 22.880577 3.1180573
9.2133465 33.837563 4.2735291
7.2558618 44.027534 2.1227112
5.6962051 55.26791 -1.1152878
16.730106 15.959175 -12.221184
14.04639 21.162901 -11.922932
11.894864 28.481926 -10.926993
10.229235 37.98959 -9.2738285
10.775479 49.973949 -7.1614614
23.883148 5.7303743 -9.9301224
29.061478 -4.1466732 -3.5134983
32.39798 -17.117409 1.105938
34.471207 -29.094196 -0.92120171
31.419266 -40.180691 -4.3046865
-26.861374 1.951582 -9.9660463
-30.895416 -7.6955872 -3.1063862
-33.455017 -18.030901 1.38481
-35.714752 -30.947855 -0.34593964
-31.961563 -41.75354 -3.9888039
-21.893532 -39.21059 -5.330719
20.808357 -36.249569 -6.0840912
ID=ZMB82165

LM3=131
46.959404 38.109394 57.328575
40.346207 34.435959 36.327103
41.371815 32.370422 34.657146
50.236977 23.222902 49.121849
51.30711 23.118694 50.660069
47.341743 11.913611 67.445244
52.191509 12.265874 59.536816
48.336761 13.572091 42.204987
42.233467 26.479324 27.108372
39.548058 27.017849 11.590841
36.728989 34.995323 14.379635
34.141731 36.791893 29.581347
29.923496 43.375198 82.072403
30.939392 48.771549 65.981552
30.818176 38.12104 34.37941
32.199753 35.27293 17.411404
31.839495 29.213348 11.366556
31.515903 26.661421 4.559967
13.648053 43.519909 55.223602
19.959776 36.462673 35.01627
18.830936 34.844475 32.496773
6.4889603 29.181585 46.280556
4.9917908 29.252708 47.69025
5.629715 17.971107 66.134506
1.2697296 19.917917 56.370319
7.9425354 19.203505 40.226841
18.323212 29.830849 25.072519
23.296703 28.986021 11.200367
27.683659 35.751144 13.581322
28.050304 37.848167 28.977848
11.088329 8.1026421 75.757103
38.122215 3.7909119 76.719086
27.375715 27.190798 91.431358
30.687042 25.494997 16.638777
27.026058 15.325697 48.998425
26.905945 17.11685 54.339279
26.128487 13.521126 62.78244
24.275299 5.5528717 76.2733
21.377117 5.468348 78.293114
19.659208 8.2949038 80.469215
24.560139 11.810594 85.624649
25.388445 11.719892 85.726334
30.474667 8.1056175 82.493622
27.589767 3.9446442 78.403542
10.890686 34.111786 53.026196
11.643158 36.985989 50.916767
13.6486 39.535576 47.102531
20.300776 40.36937 40.234596
21.0168 37.709961 35.589779
21.109579 47.665249 60.607925
20.709803 47.195511 52.680279
22.779673 44.784138 45.006466
25.900232 40.88131 38.120743
28.077745 38.358837 30.272577
30.94418 48.861736 65.698593
31.420523 48.35783 53.801769
31.508083 45.244324 44.878464
31.344797 40.469486 39.308315
30.974226 37.846981 33.96653
40.38493 45.046135 61.926624
41.047333 44.368671 53.602962
39.39283 42.382431 45.754238
36.399258 39.5881 39.461987
34.029011 37.370892 30.701145
47.193649 30.498159 54.747536
47.319801 33.064651 52.467411
46.193462 35.174976 48.354721
41.655769 37.373116 42.210114
40.072056 35.227859 37.357979
9.4324322 22.708839 79.973335
5.4677658 26.62734 73.495453
5.2899017 27.96175 65.683868
8.2134094 31.074892 59.933716
10.562614 33.493732 54.414265
18.84594 27.702562 88.192223
15.821943 39.197815 82.350105
16.944489 44.845272 73.856171
18.733154 46.704678 67.978401
20.983551 47.587063 62.367546
27.501324 28.335886 91.301399
29.55006 41.972382 85.011826
30.575726 46.01828 76.452858
30.987688 48.048607 70.675812
30.90802 48.588383 66.551888
35.791634 24.576109 88.854782
41.548725 35.022808 83.506706
42.310116 40.632278 75.596115
41.734798 43.246655 69.626144
40.599709 44.823261 63.553097
43.291954 16.426468 80.427521
47.377434 20.41931 76.941116
49.680649 21.836294 68.263443
48.480591 26.993937 62.301323
47.111649 29.484707 56.047569
11.446493 19.353012 26.704939
13.42778 21.718449 24.430639
18.393761 23.93829 22.715902
20.183086 26.306292 16.586063
23.475513 29.731028 10.815853
20.163788 35.99762 31.330902
21.363487 34.885315 27.326111
22.937025 35.296597 22.008354
24.049353 35.703487 16.555014
26.426239 33.95089 11.945451
30.821297 37.798828 33.827496
30.850325 36.245247 28.652737
31.169048 35.40435 24.186661
31.762444 35.555988 20.374231
32.186413 35.29668 17.473858
41.262897 32.547813 32.34391
40.339497 31.60235 27.804619
40.356812 32.79937 21.828619
40.278088 32.532909 16.772703
37.910042 31.913645 12.189646
45.077362 13.692219 28.408361
44.068939 18.477007 26.298529
41.320587 20.534592 25.138847
40.812996 23.135529 18.657673
39.549431 27.074692 11.515949
50.372475 19.470833 42.035118
50.764839 20.141993 46.207291
51.687462 20.011374 51.698257
53.933548 15.918814 58.212776
51.874535 11.580755 62.897175
6.6205521 24.327518 39.686405
6.0449448 26.019583 44.375992
4.3072433 26.405739 49.092834
0.62223816 22.401272 56.533985
1.7138519 18.349293 61.270164
9.4157162 19.676582 56.804127
44.250351 14.65007 58.052078
ID=CanislupusZMZH20201

LM3=131
-54.935814 -206.47235 -1298.7172
-25.3377 -212.86519 -1299.5526
-23.717346 -213.87086 -1304.8539
-41.500984 -210.61429 -1317.5897
-42.749275 -209.62114 -1317.8918
-54.656883 -190.98164 -1328.8444
-49.204952 -202.45589 -1328.2638
-28.178345 -209.1942 -1324.5526
-13.78687 -213.93231 -1306.8494
4.6198044 -220.57358 -1302.0313
-0.95143068 -220.07831 -1291.2842
-19.973953 -211.50366 -1288.9943
-74.838188 -175.67763 -1290.9497
-60.448868 -189.6992 -1282.2095
-24.159336 -205.02541 -1286.6329
-1.4912453 -215.74857 -1287.3082
9.1283627 -214.32506 -1295.3279
17.774544 -216.39706 -1297.2607
-43.166981 -178.83224 -1275.6472
-14.102244 -193.1118 -1282.8405
-11.545548 -188.97659 -1283.7296
-21.966669 -169.60219 -1283.0403
-23.362402 -169.21991 -1283.181
-36.841568 -153.02435 -1298.0731
-26.669365 -155.94209 -1290.5607
-9.4867477 -170.47749 -1292.7769
-2.6334076 -193.53209 -1288.6858
11.166862 -206.23393 -1288.8427
3.1200562 -212.87683 -1284.7035
-16.860157 -204.6601 -1282.8494
-45.538666 -147.83929 -1315.4351
-57.548252 -172.24028 -1335.0188
-75.955299 -163.10802 -1304.7925
3.0810318 -207.75092 -1299.8739
-24.638309 -185.33809 -1310.1818
-32.833797 -180.33629 -1310.438
-39.888279 -171.63739 -1316.3878
-50.336369 -158.76067 -1324.8776
-52.128815 -152.38274 -1323.4839
-56.443241 -151.71547 -1316.7772
-64.727104 -156.26169 -1318.2769
-64.966263 -157.07925 -1318.9524
-61.814568 -162.57283 -1327.8861
-55.941635 -159.97636 -1329.1775
-35.836327 -174.47597 -1281.7749
-33.382214 -177.32896 -1280.5814
-29.764793 -183.78488 -1279.3103
-25.074785 -192.89801 -1280.4768
-16.660519 -194.41469 -1281.9501
-51.748779 -183.26335 -1276.509
-46.148296 -187.41351 -1275.4893
-38.422234 -193.10852 -1276.0775
-29.190722 -199.18027 -1279.795
-18.142418 -204.27763 -1282.49
-60.438263 -189.64993 -1282.0959
-52.396587 -195.58105 -1280.5864
-43.890846 -200.34692 -1280.6313
-34.08934 -203.28189 -1282.6151
-24.351444 -205.23973 -1286.7056
-60.820351 -199.95555 -1291.3743
-54.147484 -203.95168 -1288.8452
-45.39069 -206.97469 -1287.2227
-33.911682 -208.03484 -1287.2528
-21.436493 -211.27838 -1288.5388
-51.353382 -204.21191 -1306.6068
-47.820995 -207.37312 -1303.7189
-42.471474 -210.25427 -1299.0679
-33.740616 -210.80286 -1294.0046
-26.07917 -213.02838 -1297.9048
-61.194016 -152.36522 -1299.9017
-51.46954 -152.41185 -1294.6079
-43.981651 -156.13319 -1290.2887
-39.511353 -164.14125 -1287.9001
-37.091263 -172.8029 -1282.1505
-71.373726 -158.08278 -1299.8744
-69.231956 -162.33849 -1289.0508
-63.971294 -168.83578 -1282.4493
-59.21373 -174.76691 -1278.9094
-53.023579 -181.59776 -1276.7369
-76.315651 -163.91594 -1303.3083
-76.251259 -172.69508 -1293.7429
-71.934563 -179.75073 -1287.7395
-65.920898 -184.75311 -1284.0447
-60.625656 -188.99274 -1282.177
-77.005745 -169.37659 -1310.3253
-78.269157 -180.32594 -1304.6327
-74.300072 -188.38976 -1299.7322
-69.365898 -194.3006 -1295.824
-62.618549 -198.979 -1291.9854
-71.335182 -175.15968 -1320.5457
-68.503548 -184.39377 -1321.7983
-64.534286 -192.298 -1320.7271
-57.573959 -197.10136 -1315.2761
-52.974525 -203.02809 -1307.9246
2.5140371 -183.14955 -1293.5065
-0.064598322 -187.92722 -1294.546
2.2192025 -193.00763 -1293.7572
7.6179762 -198.77071 -1290.8713
11.824123 -206.62962 -1289.1954
-13.788471 -195.75304 -1282.7323
-10.100189 -199.92838 -1283.7994
-5.9693832 -203.29758 -1285.0026
-0.5235672 -207.46933 -1284.0157
6.3902893 -211.87253 -1285.371
-22.536137 -206.64748 -1285.9263
-16.196316 -208.53304 -1287.0137
-10.522929 -210.88248 -1287.0957
-5.9854231 -213.59756 -1286.6764
-1.5619125 -216.02512 -1287.3507
-21.960239 -213.94498 -1299.6544
-17.639671 -214.61349 -1297.9442
-11.854511 -215.74254 -1297.4865
-5.275425 -219.83324 -1294.5908
1.1992493 -221.45267 -1293.4065
-12.809811 -213.48148 -1319.1127
-11.336075 -211.31436 -1315.5872
-7.9353323 -211.83401 -1311.5153
-1.5196658 -216.26247 -1307.4321
4.432519 -220.81726 -1301.626
-30.305954 -212.32379 -1319.5294
-36.838097 -211.90765 -1320.0732
-42.854866 -209.49843 -1321.0594
-48.748844 -204.90318 -1325.6571
-52.286888 -198.97174 -1329.8917
-11.676247 -172.12483 -1287.1079
-16.328465 -169.38792 -1285.354
-22.12307 -164.89961 -1285.1764
-27.132381 -157.7601 -1288.0189
-30.628632 -152.50955 -1293.3021
-29.915524 -164.07976 -1298.3517
-44.259628 -192.79082 -1323.2292
ID=CLL2_3d

LM3=131
3.3900681 -154.8562 -1346.8013
2.950119 -143.42375 -1377.2517
2.5929184 -145.97612 -1380.7031
-0.95935059 -167.55811 -1367.9128
-1.7205124 -168.11015 -1366.7758
-20.93013 -180.68834 -1354.1711
-10.903641 -179.32788 -1362.5325
-5.4815216 -167.89578 -1382.5651
-0.19541931 -145.04533 -1391.5781
1.3292999 -134.65126 -1409.1173
5.6618195 -127.26332 -1401.4902
3.0641785 -131.76967 -1377.6155
-14.469196 -148.03555 -1318.9059
-6.4286118 -140.61662 -1329.9808
-2.6783829 -129.82521 -1370.0864
3.3233643 -122.65815 -1397.1805
-4.7457733 -126.11349 -1408.5022
-5.3334656 -125.17099 -1417.8765
-20.363426 -123.83459 -1339.6279
-15.062519 -119.79931 -1374.0325
-19.712513 -117.76807 -1376.6008
-36.323048 -119.10081 -1360.0619
-36.817627 -120.25272 -1359.032
-53.092545 -137.71248 -1346.9702
-49.591721 -125.89857 -1354.5144
-40.424057 -120.28267 -1375.4691
-18.513081 -119.53118 -1387.4696
-10.317734 -117.66366 -1406.4941
-2.3883438 -117.06748 -1403.1697
-2.915863 -122.90884 -1375.8247
-60.958599 -156.19658 -1342.6283
-39.832672 -184.71242 -1348.0515
-32.89748 -162.07892 -1316.0837
-10.264297 -130.38478 -1403.4329
-27.589691 -148.14143 -1374.5177
-32.197891 -152.89482 -1364.3556
-40.336853 -160.72586 -1357.3417
-49.650734 -169.88789 -1346.6798
-54.960445 -167.52209 -1342.421
-54.129864 -164.28864 -1337.1833
-48.085094 -169.80629 -1331.1654
-47.022732 -170.8611 -1331.1394
-43.465508 -176.12643 -1338.0498
-48.597363 -176.5081 -1342.8553
-29.240131 -125.02164 -1347.605
-24.882565 -122.28415 -1350.848
-19.373676 -120.2626 -1356.6372
-12.549866 -121.87017 -1363.8931
-13.163849 -120.42877 -1372.1166
-15.415123 -128.47958 -1335.1877
-10.537195 -125.27433 -1342.5029
-7.0847898 -123.88074 -1352.1808
-4.9017181 -124.44942 -1362.54
-3.1166992 -122.73112 -1374.0602
-6.6464081 -140.60187 -1329.7953
-1.9845021 -135.06232 -1341.5846
0.12956902 -131.53223 -1351.7914
-0.44751355 -129.92603 -1361.4159
-2.7688737 -129.87444 -1370.406
0.5637207 -148.30597 -1338.7294
3.8945446 -144.8933 -1345.8289
4.8199143 -140.26089 -1354.8345
3.3177338 -135.51694 -1364.9231
3.3559113 -132.08644 -1375.8164
-2.814151 -161.64757 -1354.1514
1.006381 -157.37189 -1356.6104
3.8395894 -151.3696 -1361.5712
3.7784729 -142.16425 -1367.5531
3.8448486 -141.88315 -1374.5891
-47.390873 -150.90407 -1325.0575
-48.585346 -142.04137 -1331.9143
-46.254211 -134.69025 -1337.6951
-38.975754 -130.36069 -1342.7638
-29.475599 -125.25574 -1346.7034
-38.139709 -155.44424 -1317.041
-31.449474 -143.24211 -1317.4344
-24.450941 -135.36093 -1323.0999
-19.278305 -131.48535 -1328.3798
-16.380295 -129.05608 -1333.001
-31.824018 -161.40981 -1315.6554
-19.051371 -151.60387 -1315.6443
-11.846496 -145.87143 -1322.2576
-8.0262451 -142.77011 -1327.017
-5.5681992 -140.21968 -1331.579
-28.552624 -169.26109 -1320.0146
-14.004631 -164.73161 -1321.3597
-5.6420016 -158.70201 -1327.7644
-1.8671366 -154.10732 -1332.7169
0.16070557 -149.87366 -1336.8379
-28.121815 -177.66835 -1332.5417
-19.723774 -179.1422 -1340.1688
-12.920036 -176.43552 -1346.2284
-8.4256783 -169.68935 -1349.8564
-2.6861496 -162.37372 -1352.7507
-31.478228 -120.29538 -1391.7738
-27.289165 -120.06867 -1393.275
-21.447525 -121.53274 -1393.5061
-16.308628 -117.72747 -1399.3903
-9.8745728 -117.67795 -1406.054
-13.449997 -119.30707 -1376.4825
-10.625488 -119.20351 -1381.8933
-7.7122192 -118.1014 -1388.4432
-4.9851379 -116.18343 -1393.9828
0.91583633 -118.92868 -1397.2239
-2.8832505 -129.60471 -1371.2031
-0.20061028 -127.27115 -1379.5565
0.90440494 -125.66853 -1386.7701
2.539758 -123.78745 -1392.2509
3.3378816 -122.63041 -1396.4531
3.3334961 -142.77661 -1380.1693
3.3894043 -137.57399 -1385.5549
4.3045654 -133.09604 -1391.6147
5.6527863 -130.60313 -1397.2094
5.0019684 -128.46689 -1405.1418
-5.0138626 -155.85579 -1397.0599
-5.4404545 -151.8157 -1398.8669
-5.3054748 -147.10712 -1398.1487
-1.6696337 -141.22707 -1404.6442
1.3916348 -134.42067 -1409.842
-1.1663895 -164.88246 -1379.4747
-0.39750671 -168.66525 -1373.2665
-3.3156433 -173.951 -1365.5939
-8.0841599 -177.93591 -1361.647
-13.613762 -181.67029 -1358.8816
-37.023998 -117.2997 -1370.6122
-38.795666 -117.66939 -1363.5781
-42.759575 -120.52357 -1357.1646
-48.133438 -125.4504 -1352.3781
-52.944687 -130.4881 -1350.0037
-45.447876 -136.60388 -1356.2554
-19.318466 -170.73901 -1363.2156
ID=CLL4_3d

LM3=131
-37.189621 -167.84743 -1346.5211
-43.000664 -197.37633 -1335.0784
-41.043427 -202.24234 -1337.678
-29.471848 -189.5537 -1354.6166
-28.379555 -188.44041 -1355.0436
-5.0641174 -175.29384 -1357.5989
-13.226135 -184.66373 -1361.7491
-21.262455 -205.74623 -1348.9435
-39.377766 -212.75591 -1333.4669
-45.367508 -229.47762 -1324.5632
-53.588264 -221.1178 -1320.5059
-49.162018 -196.23198 -1325.4905
-21.773975 -139.88684 -1334.0343
-36.844376 -154.31519 -1329.2821
-45.581932 -189.38535 -1321.9696
-53.608955 -216.39769 -1315.2848
-37.433319 -222.21117 -1316.1615
-44.995346 -237.18268 -1312.7085
-31.909424 -161.27985 -1308.9563
-39.226501 -192.60863 -1307.1289
-39.986816 -195.26118 -1306.5084
-21.445564 -178.87012 -1295.4689
-20.768349 -177.65689 -1296.3953
3.2339172 -164.80524 -1304.8573
-4.652359 -172.58238 -1294.8591
-15.42201 -195.34218 -1297.2595
-36.497284 -207.07379 -1303.8635
-44.103401 -225.6776 -1304.4452
-52.488182 -218.53448 -1309.2152
-47.955643 -194.10406 -1314.7994
18.593506 -164.33603 -1317.7236
15.125107 -170.62312 -1350.877
-1.6609306 -137.48282 -1337.2737
-39.489658 -222.79164 -1315.9054
-14.502121 -193.89859 -1324.5859
-9.174614 -184.32852 -1326.9858
2.0065994 -176.96417 -1329.7778
15.684937 -166.85773 -1333.7697
18.427576 -164.01924 -1330.5565
16.21665 -156.76643 -1327.2889
14.327641 -151.93578 -1335.0718
14.179877 -152.28513 -1336.598
14.046167 -159.47426 -1342.8141
17.898525 -165.38313 -1339.2494
-25.153332 -168.58376 -1306.189
-29.815639 -169.57489 -1305.8319
-35.149048 -174.54872 -1306.828
-40.507332 -183.35745 -1310.7424
-40.091377 -191.14217 -1307.9276
-34.956871 -156.04245 -1317.4468
-40.297977 -164.99284 -1315.392
-43.157036 -174.08249 -1315.7698
-45.259712 -182.63499 -1316.6868
-47.668564 -192.34726 -1315.1649
-37.264793 -154.44456 -1328.947
-42.85363 -165.65332 -1327.2333
-45.739559 -175.33554 -1325.3782
-46.108902 -183.2115 -1323.3967
-45.386784 -189.40088 -1321.3033
-37.16917 -160.28175 -1340.4501
-43.025314 -169.53632 -1338.2186
-45.182102 -177.88049 -1334.0562
-46.913467 -186.43326 -1329.02
-48.916962 -194.25851 -1325.9492
-30.235765 -175.60124 -1348.792
-35.589222 -177.54099 -1346.981
-40.517948 -181.85262 -1342.2605
-44.113922 -188.2851 -1334.2893
-44.713287 -195.84319 -1333.8831
4.5608454 -144.0937 -1321.2817
1.1472356 -150.94626 -1310.2529
-5.2835608 -157.507 -1304.7068
-13.872857 -162.95798 -1305.8999
-24.895117 -166.96043 -1305.9119
-0.95338273 -137.97714 -1329.4166
-11.889505 -137.89554 -1323.9226
-22.778517 -143.45609 -1319.8344
-29.159378 -149.59737 -1317.0166
-33.732723 -154.95963 -1317.2573
-3.5254192 -136.9801 -1337.1082
-17.537865 -138.78288 -1336.2869
-27.072834 -143.88875 -1332.1091
-32.800247 -148.56116 -1329.3823
-36.366615 -153.1187 -1328.7605
-2.9856751 -140.66989 -1344.5084
-15.340756 -144.93314 -1349.9408
-25.492338 -151.1884 -1349.1466
-32.285336 -155.58992 -1345.9363
-36.796677 -158.52345 -1341.7054
0.29591018 -149.97641 -1351.1666
-4.8573289 -160.93939 -1357.1764
-11.758386 -168.76706 -1357.4697
-19.192753 -172.19171 -1353.0085
-29.000347 -174.30594 -1349.7642
-24.623886 -211.14169 -1298.199
-27.380293 -209.61688 -1302.5366
-31.805824 -212.81999 -1303.6245
-37.821522 -218.58292 -1302.2732
-44.843811 -225.31537 -1304.5421
-44.815613 -193.33591 -1310.8363
-43.54808 -201.07344 -1308.204
-46.438919 -208.58614 -1307.6322
-49.593323 -214.79932 -1306.2075
-50.746704 -221.81844 -1306.9501
-45.398083 -190.54466 -1321.1154
-48.038563 -199.22491 -1319.2207
-50.018921 -206.55136 -1317.5162
-52.26717 -212.24245 -1316.2681
-53.570026 -216.46973 -1315.3912
-44.43634 -199.7812 -1333.7354
-46.062958 -206.64413 -1329.9441
-49.179459 -213.17105 -1326.8464
-51.778397 -219.54822 -1324.8126
-51.902786 -225.09583 -1321.2759
-29.518595 -217.66006 -1341.3794
-32.0247 -218.83089 -1338.0121
-34.77998 -218.25209 -1332.8533
-40.151089 -224.21411 -1330.0132
-45.598904 -229.65771 -1324.5347
-28.855568 -200.77292 -1352.3204
-27.535419 -194.483 -1356.0167
-23.791515 -188.15231 -1359.1619
-17.089333 -183.94284 -1361.26
-9.778286 -180.73978 -1361.9976
-20.620438 -189.66695 -1293.7212
-19.411564 -182.51622 -1293.3765
-14.994514 -175.60989 -1293.8929
-7.9166622 -171.1731 -1294.8729
-0.82855225 -168.12082 -1297.2404
-5.3387375 -174.3056 -1306.8573
-11.935196 -182.57672 -1348.04
ID=CLL5_3d

LM3=131
24.550629 10.29463 -10.676134
9.809433 10.401491 14.681682
5.7263947 15.038761 15.977674
7.1280441 26.31538 -3.0393419
8.1154633 26.882227 -4.2737179
-0.6013031 23.901619 -30.366304
2.8816032 31.308895 -17.565033
-4.9401817 27.083691 4.0348291
-1.5134239 14.899689 22.021687
-7.7477341 12.701634 40.893524
1.8333588 5.4913158 37.55854
8.4585266 2.5644479 20.441334
24.246124 -8.224062 -37.665581
26.563332 -8.0623417 -20.26432
9.0674286 -1.4030927 14.657631
1.5261726 0.30983117 36.382301
-9.4296417 4.6519718 42.487083
-14.503687 5.9659123 48.680389
15.261444 -21.962626 -10.954231
2.7142868 -12.48405 14.783653
-2.4621086 -14.287324 16.459929
-8.16574 -27.115051 -2.3982735
-8.5057888 -27.244074 -4.0962315
-14.220833 -21.299179 -28.727211
-14.409504 -28.125101 -15.224017
-18.453899 -18.268272 5.1164913
-8.2325211 -9.6133823 22.89608
-12.676643 -3.3013289 41.572147
-0.91719437 -2.7505651 38.115471
6.6287384 -4.2716427 19.925751
-19.990412 -12.426852 -41.501869
-11.184268 19.040548 -42.982506
12.442665 -5.6304336 -50.228775
-11.950203 4.5071616 31.31131
-13.236618 4.6685171 -3.6293497
-10.123947 2.6122756 -11.205256
-12.580551 3.0100875 -21.567257
-15.73307 3.2943513 -40.692493
-16.32626 -0.78911251 -43.60627
-12.429876 -5.6887617 -46.210136
-5.4655623 -0.50054133 -48.966602
-5.0627365 1.221112 -49.067211
-7.7333808 8.2302637 -46.964752
-14.242205 7.3830557 -44.346622
9.5670261 -22.04561 -6.495595
10.577258 -21.552774 -4.405849
10.399063 -19.57061 1.1058381
10.390854 -12.538405 9.3268738
6.3444061 -11.572809 13.93885
22.061142 -15.626795 -14.747778
20.594345 -16.279957 -5.8866272
17.806076 -13.160693 2.69561
13.211099 -8.7648668 10.084968
7.8013077 -4.6069489 18.975235
26.539686 -7.9648128 -19.904848
24.673538 -6.8934183 -6.2665634
20.419945 -5.1255927 3.2806473
14.511763 -2.2843099 9.3052969
9.0980453 -1.5243953 14.245506
27.043045 1.4229668 -15.796942
26.173737 3.2131028 -5.7644119
22.081711 2.2286112 2.6313553
16.221291 2.0561156 9.9431171
9.7356339 2.3604753 19.177513
20.079796 13.613261 -8.2203522
20.870283 12.940049 -5.8481545
19.26844 11.705764 -0.16699956
16.594933 6.3331356 8.0319595
12.037819 8.1722603 13.367989
-0.29319647 -16.978693 -43.903244
-2.4625058 -21.720808 -37.278343
-1.84787 -25.155878 -29.416258
2.478991 -23.415907 -19.680977
9.3148766 -22.448561 -7.9775853
9.5317211 -12.199137 -47.736179
14.94249 -18.205372 -40.364201
18.39476 -19.965874 -32.261276
20.396881 -18.946892 -23.936022
21.497818 -16.452091 -16.498827
14.344316 -6.1055417 -49.473904
22.702705 -8.3140144 -40.901787
25.293091 -8.5195293 -31.964798
26.521601 -8.5894585 -25.358236
26.507275 -8.4068213 -20.11343
13.748854 1.2012832 -48.292023
22.08403 4.6385083 -41.226021
25.94751 4.3535657 -33.427017
27.312943 3.7824368 -25.249363
27.090164 2.0466721 -18.190954
8.8276672 10.333802 -46.158344
10.110023 17.445179 -38.894081
12.283723 20.32324 -30.273304
14.586816 16.983906 -20.4112
19.538902 13.992447 -9.2077961
-20.655441 -11.888137 20.119146
-18.876413 -9.8569412 20.88448
-16.81683 -7.7689714 24.733128
-14.828084 -5.8431482 32.1213
-12.36132 -3.6377993 42.555161
1.1609039 -10.969493 18.275429
-1.0669556 -8.6344042 22.566841
-1.9428253 -6.5486031 28.514046
-3.269928 -5.8726835 35.100937
-4.7828369 -3.0558281 41.858887
8.9546967 -1.3573647 14.854038
5.3531904 -0.50428152 20.171783
3.7167954 -0.056044057 25.819567
2.3707592 0.51601279 31.191406
1.3821 0.71183461 36.375885
6.9796295 11.337823 17.595978
4.2805786 9.9697685 22.42366
1.8177185 10.246557 28.699448
0.99195862 9.4295263 35.031303
-1.1560287 8.10707 41.170677
-9.9377384 22.572447 19.499155
-10.284599 20.357962 19.811491
-9.9330044 17.830168 23.289967
-9.1177731 15.303841 30.438007
-7.8185291 12.897056 41.280079
1.3832283 27.511061 4.7646923
4.4869347 28.618219 -0.56446457
6.0299492 29.756145 -9.2486744
5.618988 30.323637 -15.312506
1.7490196 30.164125 -23.393284
-12.92067 -23.360174 6.2760606
-11.059524 -26.267164 0.84235287
-11.048544 -28.321861 -7.3020382
-12.391537 -28.645861 -15.564891
-15.500545 -26.548054 -22.361832
-14.42086 -16.690083 -17.206818
-3.2596359 20.695265 -18.387077
ID=Clup_C2398-1

LM3=131
-4.0014267 0.27875689 61.044212
-8.3767738 13.323187 54.078278
-7.1932592 14.456195 53.615955
1.8611212 9.5136976 54.102158
2.1179793 8.9799194 54.484322
6.664443 1.6838498 50.875526
5.6581821 6.5481472 52.318508
1.602932 13.318368 49.583599
-5.7760887 15.93178 50.12476
-11.271494 21.043713 48.133034
-13.923576 20.375414 49.841812
-13.171131 14.293826 53.30262
-3.3907042 -11.924178 53.763298
-11.378353 -2.7337561 58.079975
-14.20891 10.975337 52.074665
-15.837044 18.683826 49.200428
-13.80489 20.722225 45.787663
-13.780067 23.250359 44.088749
-16.584652 -4.2307825 48.55233
-17.044649 8.6432552 46.070637
-17.25404 9.0919886 44.146233
-15.30616 0.18171881 39.485134
-15.268494 -0.38512203 39.702839
-8.3962898 -6.4362836 38.000473
-12.798412 -3.1124473 37.205612
-13.488682 5.0392585 36.626911
-15.245691 10.975437 42.065079
-16.174805 18.444235 44.145489
-17.250448 18.359486 47.244259
-16.96244 12.152133 49.955357
0.086791992 -8.721858 37.255592
8.4104939 -3.6583734 44.432125
2.5279198 -13.210214 48.054741
-11.533615 16.780348 44.733845
-4.1896935 4.9846611 43.8923
-3.2226181 2.6245699 44.109779
-0.85454369 -0.53781414 43.412193
4.4550152 -5.4205146 40.13393
4.1213818 -6.7548547 38.977337
3.0987287 -9.3625927 38.852646
5.1373158 -10.121717 42.678925
5.7176666 -9.8272829 43.102108
7.6920094 -7.2078114 43.33606
6.6285019 -5.7879257 41.185955
-14.615629 -2.0945723 43.872318
-16.536459 0.13235098 45.981365
-17.324207 3.2135816 47.854294
-17.351673 5.7922015 48.504013
-17.247734 8.3260851 47.119499
-15.349651 -4.3928638 53.61792
-17.63434 0.8984732 53.22118
-17.125471 4.7728643 52.638237
-16.577621 7.940135 51.318478
-16.998142 11.494731 50.377575
-11.424569 -2.6539872 58.102325
-13.826595 2.2223334 57.450741
-14.366242 6.0855274 55.662788
-13.943027 8.7786064 53.401302
-14.232549 11.011307 52.049725
-6.8446026 -1.0373069 60.804268
-9.5999775 4.7602205 60.070797
-11.195779 7.7905326 57.822025
-12.014545 10.53775 55.198322
-13.053917 13.976745 53.591011
-0.45638102 5.4943032 56.032692
-2.9739728 6.917428 57.345448
-6.041481 8.7206135 57.192856
-8.4936218 10.641054 56.146343
-8.7703285 12.667102 54.737282
-3.7252398 -11.971029 42.155884
-7.3359194 -10.115088 40.828281
-10.3197 -7.780663 40.823174
-12.565786 -5.0913053 42.096783
-14.803708 -2.2880809 44.081516
-0.65757412 -13.621892 45.781906
-6.5605083 -13.339357 49.129368
-10.922924 -10.782184 51.700569
-13.434223 -7.5725837 53.048351
-15.026701 -5.0183158 53.644348
2.1559014 -13.295393 48.58654
-3.1926355 -11.664513 53.794056
-7.154789 -9.0060053 56.923363
-9.6095352 -5.8041763 58.019165
-11.24903 -2.7049637 58.152367
4.7574644 -10.994477 50.625851
1.6535745 -9.3495522 55.679337
-1.5918067 -6.5142236 59.058121
-4.4354119 -3.2091012 60.383926
-7.4505491 -0.18162723 60.470966
6.9937491 -6.5037389 51.781807
6.8158317 -3.0402176 52.676647
5.5777121 0.081582077 53.663296
3.3715837 2.9423468 54.749748
-0.18242772 5.2997179 55.901596
-15.397288 9.3525085 38.310387
-14.964668 11.504694 39.85709
-14.819269 13.872253 41.638695
-15.246691 15.670364 42.164276
-16.295904 18.734251 44.33075
-17.354479 10.226012 45.968853
-17.250065 11.843368 46.457893
-16.744783 13.900553 46.390057
-17.058058 16.743307 46.03899
-16.809973 19.014305 46.038677
-14.338723 11.257265 51.925064
-14.624312 13.761978 50.72673
-15.052806 15.847623 49.983063
-15.553292 17.527346 49.623074
-16.067226 18.646648 49.195854
-8.7796059 14.635422 53.7714
-9.9828472 16.073189 52.471214
-11.00618 17.737944 50.936806
-11.930895 19.355165 50.416084
-13.038082 21.026165 48.939392
-3.1629002 17.437508 47.375038
-5.0544891 17.102959 47.827309
-7.2814045 18.286728 47.962189
-8.6839437 20.093658 48.589977
-11.315429 21.072632 48.100502
1.1861801 13.520903 51.082756
2.1440582 11.204049 52.770065
3.3537445 8.6615953 53.660858
4.9888611 6.78157 53.440865
6.5137558 4.9044051 52.14402
-15.14846 5.1227975 37.567688
-15.008341 2.1370294 38.117668
-14.560535 -0.8774904 38.562298
-12.982729 -3.5481727 37.754936
-11.034168 -4.9244823 37.094093
-9.6536789 -2.2878177 38.727459
3.4529896 4.6373472 50.330616
ID=Clup_C26577

LM3=131
-38.425842 33.487602 19.939911
-33.148575 -9.8917465 0.71939087
-32.499565 -14.728302 -7.0956402
-38.749405 9.857832 -19.149334
-38.276245 14.638943 -19.598783
-22.079056 56.638756 -29.009445
-30.164795 41.209084 -36.528061
-19.783127 -1.1169996 -32.980194
-22.809113 -36.759331 -13.057434
-14.163528 -80.659355 -14.73288
-22.285263 -74.500275 1.4049187
-27.216644 -25.062935 12.39566
-27.082169 77.056023 29.065186
-30.513138 33.602604 28.793365
-25.257721 -5.0267792 23.264099
-20.937849 -58.98283 0.037784576
-3.5427933 -81.959213 -3.7237549
0.28933716 -94.994804 -6.7306061
-20.681351 33.415321 36.632645
-4.9195623 -11.012954 28.778778
2.7706242 -16.096043 27.773849
18.372099 9.8254461 34.050217
18.767681 12.566051 34.471817
28.675966 56.885651 18.59848
36.513138 37.000885 26.935379
29.311157 -1.9736865 13.851746
8.8078918 -38.294693 15.980743
6.8292236 -81.362129 7.4986267
-7.6220894 -75.735382 15.304535
-17.375954 -26.589252 22.709259
34.952724 78.085373 0.84293318
-1.5130005 78.725609 -34.600773
-13.449414 98.467422 15.560224
0.015045166 -63.595623 -6.4227905
0.96326447 -0.8108924 -4.6396866
4.3652496 32.621326 -7.1378021
4.8496704 50.826885 -7.2760315
16.004028 79.378708 -16.335381
24.70414 88.848602 -10.73076
19.127308 87.186546 -2.2606821
6.8797469 89.729324 -4.413003
5.7726026 89.655304 -5.4164948
1.5620022 88.265144 -17.216866
10.354063 89.236893 -24.659595
-2.466624 29.364355 32.538502
-7.9375076 24.71376 33.678818
-8.8475866 13.001928 35.61647
-12.841049 0.5825578 33.209366
-7.8005295 -9.5279284 29.613846
-19.828194 32.069515 36.802963
-19.052303 21.589745 37.091522
-22.454672 10.433874 33.523323
-21.855682 1.4153448 30.141365
-18.429764 -23.193495 23.708969
-30.823244 34.026562 28.643787
-30.751339 22.325905 27.611952
-28.560226 12.102734 25.9554
-28.880892 2.3139424 23.516951
-24.955923 -5.2721181 22.831663
-36.713814 33.835056 17.917427
-39.507954 23.272043 16.810982
-38.653996 12.401537 15.969215
-33.028992 1.919028 19.15657
-27.886391 -22.643648 13.25589
-34.302639 32.315109 0.14404733
-36.270119 26.551945 5.9548664
-39.059681 14.6809 7.1344366
-37.06781 1.5781151 10.35643
-34.02739 -8.116888 3.9150543
6.6535606 82.4552 20.607443
13.92401 70.197304 25.695707
14.730055 57.323879 29.167053
7.6440778 44.372559 29.942921
-0.91337585 32.193279 32.138626
-7.200521 92.307053 22.057018
-10.081657 75.990967 32.077843
-12.867374 59.434628 37.846909
-15.98029 45.830116 37.070354
-19.687851 33.56955 36.722206
-16.59976 96.471481 19.011961
-24.77894 77.500313 26.294552
-29.462687 60.82523 29.954084
-30.446615 47.035259 29.597406
-30.529543 35.932232 28.887072
-20.880411 92.387932 7.9894991
-31.996149 76.459518 11.682408
-38.288631 60.81065 14.690176
-38.223797 47.227757 16.21385
-36.984116 35.753674 17.994192
-20.139605 80.731636 -9.8631105
-27.017714 70.147797 -13.897626
-31.078201 58.611393 -13.258722
-32.335953 46.943512 -7.9073815
-34.307007 33.984726 -0.48436868
29.177433 -33.231888 6.4202981
25.16832 -38.186623 6.1921463
18.176416 -46.724277 5.3287821
13.246974 -62.027943 6.6081862
6.829226 -81.362129 7.498631
-6.6801186 -15.365582 27.741119
-5.6793976 -31.196098 24.070755
-3.6851654 -46.065697 18.788132
-3.1798401 -60.243237 17.223373
-1.1589775 -79.475807 12.211365
-25.217947 -4.7702212 23.781443
-20.777456 -26.995977 15.8122
-19.150549 -39.733292 9.8111839
-20.004683 -50.321651 4.9662085
-21.052189 -58.694199 -0.0235672
-32.052597 -16.980976 -0.70588493
-29.786697 -30.316193 -1.2852154
-24.56633 -44.823727 -2.888052
-23.516815 -59.94854 -3.8192253
-19.689484 -78.655571 -4.557025
-13.756608 -31.797573 -34.556316
-13.874146 -37.432213 -29.586512
-12.416258 -44.6763 -24.753618
-13.074496 -59.895271 -19.785122
-14.317826 -80.550346 -14.312272
-30.75975 -3.3452694 -26.969948
-35.16684 6.8144827 -25.393387
-38.360168 21.229357 -26.065479
-38.678619 38.059513 -32.296196
-32.137024 48.569035 -35.789719
25.604488 -3.8446698 23.867691
24.941322 7.4104404 30.868439
27.983524 22.545191 35.35379
32.86816 34.439053 34.098328
36.292717 46.083179 27.839478
24.673271 38.016682 12.3452
-14.480484 39.058365 -22.118271
ID=UAM_16683

LM3=131
10.542137 -54.057499 36.636337
25.200546 9.0262308 13.323372
26.952316 12.612193 5.3814392
44.175568 -12.734724 -2.3043823
44.186234 -14.935798 -1.1374741
36.049561 -63.417282 -19.03038
46.503403 -45.719574 -19.928299
30.663971 0.1881395 -27.122803
20.423233 36.82235 -6.1038094
12.690048 88.565987 -17.088797
10.383369 79.792305 4.6067429
9.9179068 18.100092 22.149811
5.7719383 -84.118584 32.534546
7.5094681 -55.336132 37.206207
7.8165665 3.6682575 29.60968
0.17403698 70.721054 10.017914
-4.5515022 87.727753 -12.793747
-4.7243948 104.792 -17.519012
3.4386063 -54.449306 38.053284
-18.875717 14.707777 19.749695
-25.515453 12.771998 15.806946
-42.92662 -14.975456 18.754028
-41.876038 -17.010983 18.085419
-40.738823 -64.393982 -3.210907
-53.385422 -45.776096 1.818161
-40.211487 0.049023181 -8.4762154
-22.057632 37.485931 2.7272339
-20.663368 88.753998 -9.0339203
-8.9114819 79.371941 9.1633759
-1.434433 17.164417 25.398041
-32.526432 -87.363342 -24.344479
19.28488 -84.900917 -35.873344
2.8249588 -107.07504 17.381874
-4.2492294 72.313614 -16.96196
-5.9846687 -5.1293507 -21.928497
-3.7612686 -34.868496 -15.14743
-4.9420013 -54.783432 -21.510788
-8.0152435 -87.254066 -31.879761
-17.746845 -90.368271 -26.875185
-16.915415 -97.042549 -18.450247
-4.8545537 -98.324814 -14.142556
-2.6244235 -98.350616 -14.646385
7.2069421 -96.676453 -23.142466
1.3195732 -90.795319 -31.908033
-22.487656 -37.212193 27.093468
-16.446075 -27.837532 31.032127
-18.416164 -15.378895 31.933754
-11.699516 -2.7363589 32.970016
-14.810654 7.3818445 25.680862
-6.5517235 -49.834198 36.962574
-3.6594334 -28.205973 41.223114
-5.0563369 -14.321622 39.216476
-1.1298587 -1.8780609 35.0578
0.12628174 13.91248 26.839813
8.1380568 -54.361038 37.302887
8.9278193 -31.974417 38.238689
9.0366249 -14.861437 36.671173
7.9725914 -3.5079188 33.670914
7.8165641 3.6682608 29.609684
20.733601 -50.873222 31.006176
22.545145 -31.479204 32.973576
21.136833 -15.189136 33.052452
16.383045 -2.380964 30.697763
10.193214 14.813354 23.67688
30.474077 -39.234673 15.751039
26.921497 -28.629272 20.892265
29.325457 -16.324913 22.090401
23.94101 -1.9723907 24.300903
23.832497 6.6608381 17.320969
-18.154459 -91.141571 10.576335
-27.209713 -80.443184 11.249149
-31.223415 -68.294601 14.451947
-27.949808 -54.453907 19.202744
-22.467834 -39.214645 27.510277
-6.2574387 -100.6291 19.334198
-9.4603548 -85.961494 25.578909
-11.386477 -73.285622 32.884464
-9.8847618 -60.346336 35.755127
-6.849287 -51.422825 36.929104
3.4684067 -105.14643 21.815817
5.4685111 -88.038834 29.006681
6.8120179 -74.0951 33.963387
7.3826828 -63.2691 36.223534
7.5329852 -55.711693 37.195099
12.02882 -99.720085 14.042363
19.03051 -86.022873 20.143675
22.497143 -72.532417 26.105301
23.048632 -61.218155 28.410402
20.516539 -52.31144 31.031286
21.369547 -89.793045 -0.38173857
28.937408 -78.862167 -2.3646481
32.765728 -67.047188 -0.31751996
31.626152 -54.463875 5.9132857
30.61927 -41.034534 15.9786
-36.564747 34.880924 -14.705086
-30.875374 42.660686 -11.662521
-25.254833 52.931126 -10.639275
-24.351082 69.172523 -7.9306641
-20.215582 88.728844 -7.9167991
-8.9073648 14.67827 24.791866
-15.167938 28.758785 15.305328
-13.0466 44.279709 10.47583
-16.308838 64.613945 8.2233734
-14.285812 84.7174 4.1330414
7.6541109 4.8231521 29.788586
5.6257272 24.490053 18.940216
3.1629155 41.942459 12.842462
3.9642944 58.227032 12.688675
-0.20273253 70.494873 10.474422
23.87442 13.679944 12.034454
18.035889 29.35087 8.3176117
15.823135 45.491726 3.0121155
14.840401 65.894112 3.1569214
12.039383 84.733917 -1.2778931
26.380249 35.271805 -32.120064
22.916859 38.882607 -29.403778
17.769165 47.42532 -24.90226
14.422477 64.540268 -21.042013
12.217988 89.420975 -17.378838
39.113434 2.4501197 -15.071875
45.500198 -11.436378 -9.7588673
50.352554 -27.995968 -9.6390667
52.299255 -41.295605 -13.489056
50.463882 -51.664982 -18.823336
-40.934097 2.8256245 3.7661743
-46.519455 -15.290565 12.588707
-51.202454 -31.368689 12.442253
-54.421661 -44.163174 9.2073517
-53.932922 -54.367043 2.0530624
-33.94281 -45.684776 -6.8133392
22.655548 -44.229305 -16.959961
ID=UAM_16746

LM3=131
47.026848 31.404003 31.916763
-18.735062 30.62557 -0.08782959
-16.958015 31.728849 -7.4891167
11.758797 43.369888 -18.983818
14.539848 43.325172 -17.573895
65.5765 26.924822 -27.445404
42.475868 40.240246 -35.893791
-3.1284866 19.760241 -35.56797
-40.92255 18.446989 -15.20562
-91.865524 13.444444 -16.623863
-79.663437 18.280964 3.2527008
-10.133232 32.666492 8.7468719
79.76796 27.944954 33.713547
48.330307 28.838192 34.485947
-9.2990618 23.570406 26.325684
-72.62561 11.048133 12.552643
-91.684662 -3.7142255 -6.4436646
-109.39851 -7.7120867 -11.701089
47.748695 25.754229 35.579758
-16.522305 -3.9953976 27.898849
-17.270775 -12.946799 26.6819
9.4179153 -21.959616 36.312943
12.162788 -22.054455 35.861938
64.132378 -32.486935 21.192764
40.077003 -39.961266 30.447769
-2.4882755 -34.418327 10.141495
-39.940701 -14.551661 11.868935
-94.069283 -15.740239 4.8398895
-80.338341 3.8918304 14.67244
-22.727602 15.639878 25.695282
92.884674 -38.070988 -2.9861009
91.953568 5.567399 -39.20509
108.31058 19.395964 23.791618
-77.260559 -6.8122344 -12.078621
1.0987968 -10.527344 -14.805145
37.414219 -5.533042 -9.3303223
63.91745 -10.740955 -14.335159
91.119629 -14.283327 -18.987976
104.49527 -22.861725 -12.821221
102.53188 -17.085827 -2.086719
104.46336 -4.2917418 -4.3805695
104.6618 -1.9497814 -6.3468823
102.87688 2.6588471 -18.960165
105.93517 -4.6093702 -26.555445
39.228195 4.155704 36.410686
26.641787 7.3749557 36.210979
11.214752 5.1638508 38.034485
-2.5208549 11.282674 34.496384
-12.353836 3.5424917 30.381393
45.137299 16.922197 37.290047
26.700855 18.820896 41.296589
10.984397 18.465763 38.865475
-1.8132412 18.873001 33.055801
-19.722393 16.406563 26.529343
46.962952 28.848198 33.833954
27.532541 30.041426 34.455112
11.81187 28.515472 32.515114
-0.25319269 25.642973 29.054527
-9.7836008 23.305708 25.742235
44.452831 35.574818 21.188427
26.99461 39.255634 23.197134
11.754306 37.239277 24.212896
-1.2124264 32.075962 23.666018
-19.181007 26.395685 19.140182
37.784466 33.408329 2.9883504
26.367798 35.057259 11.879999
12.51578 39.433563 10.697036
-0.45262146 35.793983 14.554901
-21.630775 25.543966 18.300751
89.724518 -5.4369497 24.463745
77.474686 -15.31191 26.634876
65.110199 -16.112925 27.822206
53.158787 -9.5303068 30.29524
40.66362 2.7797055 36.278976
101.66275 11.148889 29.32971
84.698647 10.260964 32.627861
69.847359 10.735821 37.751549
57.153378 13.687711 37.681335
46.454155 17.336565 37.061127
106.38519 22.013754 27.156408
87.992165 25.837799 30.732861
72.153008 28.223967 33.074097
59.045795 28.357826 33.160618
48.330307 28.838196 34.485947
101.67747 26.731249 16.020817
85.615814 31.100702 15.927555
71.869888 36.100334 18.149136
58.411327 36.103088 19.917597
46.05378 34.927166 22.621696
89.401398 26.420774 -3.1765194
80.267876 30.534134 -8.2493458
69.002785 33.452084 -8.9458227
55.61161 33.84193 -4.57937
39.744141 34.178234 3.4058778
-37.775967 -35.921455 3.2740948
-44.338436 -27.625681 1.921695
-56.438839 -22.308659 2.2633991
-72.906067 -17.37158 2.2411702
-94.745926 -15.695527 4.6063137
-19.597588 -0.11857059 26.826263
-32.353729 0.93446791 21.878601
-47.667942 1.2175777 16.961639
-69.495621 -0.57896411 16.148987
-87.511284 -0.83756143 14.073212
-9.3761377 23.240301 26.599474
-25.969322 18.18515 19.397654
-42.120068 14.093837 14.398363
-58.413795 12.787641 12.52367
-73.415207 10.99674 12.26428
-15.556851 27.860039 5.1082182
-30.728561 25.595659 0.51126862
-45.014313 21.251064 -1.212801
-70.322876 21.194187 -4.2527103
-91.144882 16.902992 -4.5018177
-35.314442 15.74143 -38.4911
-41.465832 13.635695 -35.168571
-51.081299 10.454303 -27.938292
-68.93824 11.317834 -22.815283
-92.716614 13.211695 -16.788046
-6.4680481 31.624634 -27.973358
7.8406982 39.352509 -25.268555
21.585903 43.709625 -25.513565
38.247864 44.971775 -30.465561
52.167519 41.770519 -34.382614
-7.5196514 -30.465305 21.987305
5.4542065 -29.01265 31.055634
21.107756 -31.194637 35.675598
38.655273 -36.354301 36.324097
50.664375 -39.636288 32.863968
45.778915 -21.782593 10.060944
47.171257 16.050655 -19.885147
ID=UAM_17093

LM3=131
47.102566 -21.351227 36.859634
-12.725578 3.2025304 32.592087
-16.210442 11.359751 30.269196
10.429143 28.809595 35.666702
12.494795 26.588186 33.524765
59.407234 35.346134 13.608795
39.909912 45.267193 22.728081
-4.1738491 36.864933 8.8186493
-38.046616 17.118408 19.773872
-86.130737 15.033305 15.662552
-78.781311 1.0823255 23.354858
-27.856346 -10.184375 27.084351
77.08857 -23.643776 28.122482
49.342247 -25.713514 33.628159
-8.0397682 -19.948574 28.926376
-73.178818 -11.818934 19.397369
-87.870743 2.0889328 3.3385468
-105.21658 3.6764359 2.4546509
46.308811 -30.123024 30.609665
-12.650249 -29.814711 6.473175
-17.661579 -29.929159 -0.95451355
7.6546555 -42.267643 -17.200684
10.016861 -40.539185 -15.956047
59.169014 -23.943762 -30.139297
36.396507 -35.96072 -37.652237
-11.672234 -17.262547 -34.227554
-39.704887 -19.160841 -8.7614746
-87.574913 -12.345216 -3.412324
-81.743164 -15.398252 10.857623
-28.58493 -20.761404 18.419159
81.693314 -4.4620237 -44.130283
84.078018 40.21497 -10.61411
101.96376 -13.383891 13.805145
-69.531677 5.4925838 -2.732666
-4.6131439 11.171333 -12.422821
31.201633 6.6782389 -10.342072
52.234318 11.310675 -16.637695
79.277229 17.458536 -27.49823
91.537033 11.12057 -37.2374
91.066818 1.8949947 -28.767387
94.580627 6.4843216 -14.629949
94.436447 8.523797 -12.874216
90.743156 22.83214 -12.295854
91.979607 29.200743 -23.209204
32.736092 -35.063477 3.3713524
23.065796 -34.923843 12.646203
11.078484 -37.918419 9.2589827
-4.0244942 -32.995026 15.376007
-12.529369 -30.514357 9.3710938
43.337814 -35.505157 24.102493
24.644247 -37.05439 27.033005
8.9913788 -35.428596 24.51074
-3.8399765 -29.191603 24.858206
-24.246773 -22.145388 19.730545
48.471523 -25.623127 33.846031
26.08584 -26.014282 35.13134
9.1128073 -24.490103 34.025967
-1.3865814 -21.784983 31.396591
-9.0883875 -19.357086 28.817116
44.592159 -14.550261 40.06105
25.630762 -16.059565 43.288254
9.3686562 -13.384727 40.891479
-3.3072131 -14.0851 35.757328
-23.619236 -11.058201 28.372375
33.421429 5.1395731 34.569721
25.678997 -2.0491025 36.689079
12.061461 1.8650496 39.118385
-1.560421 -5.2845306 37.523407
-10.709732 -0.20560895 33.268494
82.12851 -20.822731 -13.454869
73.53054 -27.383446 -15.28542
63.004723 -32.921108 -13.818355
49.697685 -33.953217 -6.6774263
33.328964 -35.150272 3.0005372
91.709328 -19.334707 6.0764627
80.793945 -29.782993 10.501689
67.178978 -35.726864 15.794937
54.91729 -35.925457 19.885803
45.188736 -34.542564 24.786072
99.214241 -16.510864 17.90106
81.196083 -20.09586 23.704348
68.202972 -24.220058 30.245256
57.113903 -25.33601 32.577892
49.259254 -25.574434 33.751541
92.647575 -4.5380464 17.807217
80.787315 -5.5903754 30.603264
66.416702 -8.3177767 37.545685
54.999901 -10.71562 39.003494
46.679417 -14.137671 39.538727
85.174713 12.877443 15.423935
74.196381 18.851685 23.098478
61.854591 18.897638 27.943138
49.223679 12.965481 30.186434
35.334263 5.4251299 34.617676
-30.571304 -15.990954 -30.379675
-42.503994 -14.454796 -24.998104
-53.619011 -10.393973 -18.065306
-70.816299 -12.590132 -12.745762
-87.797874 -12.294229 -3.220278
-19.772964 -28.293314 6.9806976
-31.161095 -24.227257 8.0792313
-44.851898 -20.208233 7.352417
-63.729507 -19.237207 7.539856
-85.007454 -14.968834 5.8108902
-9.1398335 -19.474422 28.638935
-25.445568 -15.242375 21.588346
-41.994759 -13.208287 19.466747
-58.03529 -11.461534 19.566229
-73.572983 -11.362235 19.324192
-18.23716 3.7281086 30.682632
-29.776939 3.4602106 27.580811
-43.84528 3.337868 24.008255
-63.105885 4.3237391 25.266602
-82.740875 6.7743144 21.203125
-29.90472 37.065639 10.485977
-37.896767 32.274925 11.064911
-48.436481 25.082609 8.6133089
-65.733612 21.36227 12.504974
-86.325272 14.738789 15.742292
-2.6928101 34.995472 25.000168
8.4369087 35.092678 31.074844
21.972933 36.231441 32.934082
36.653145 42.689339 31.642609
49.621395 45.578869 22.83522
-7.001678 -32.038353 -25.704544
4.5985641 -39.165421 -24.545921
15.768641 -42.474411 -24.262466
33.432434 -42.676636 -33.845459
46.924339 -35.841148 -38.696625
40.620247 -15.83988 -26.39547
42.055134 27.474821 6.663208
ID=UAM_18182

LM3=131
-30.383484 48.846741 33.604401
-26.250061 -18.477057 3.3468475
-26.615524 -21.032084 -4.0201244
-35.131332 13.782706 -14.65453
-37.403397 18.063417 -15.047113
-31.724854 61.797352 -28.943481
-40.804588 41.572655 -38.315186
-17.743729 -6.6590805 -33.161781
-14.409424 -43.436363 -9.4106293
1.5135803 -95.476639 -12.537537
-7.8122711 -81.67749 7.2541199
-17.015053 -27.155128 18.577393
-30.509605 78.333214 36.363998
-27.974144 50.043434 37.097107
-18.303131 -8.6724157 30.175293
-1.2676697 -71.389267 16.602898
14.165298 -92.346336 -0.66184044
18.938862 -107.25949 -7.665699
-23.556519 50.704144 37.853134
7.9903979 -12.526849 33.229828
12.510403 -15.881322 31.189362
28.938614 11.130184 39.177231
29.898678 16.798203 39.681107
32.037033 68.415604 19.061584
46.706879 47.99831 27.718155
41.802185 -3.4783173 10.905891
22.347382 -40.151897 16.686317
25.193298 -91.300049 9.2087555
8.0253296 -79.825577 19.953781
-5.9198265 -25.508162 27.674438
32.537201 87.922363 -3.5186577
-10.222996 84.109451 -37.164707
-22.264542 105.90743 24.687252
14.074387 -74.438919 -5.735321
11.566345 -3.2704608 -12.203949
5.7410278 34.26289 -7.686203
3.8500214 56.661594 -8.7120514
10.799408 88.534119 -19.883438
18.489372 101.16331 -14.342731
13.374917 98.365967 -2.8887913
0.53028697 99.751465 -4.5880947
-1.6961132 99.513092 -6.5128059
-6.9412656 96.351128 -17.204731
1.1763422 100.38517 -26.517572
5.4540267 38.66161 35.764263
-2.5884299 25.755674 38.052734
-0.25797254 11.275307 43.337814
-3.1346588 -2.8298268 39.874252
4.0819702 -10.892872 35.416779
-14.017679 47.723824 39.985245
-14.305893 28.094198 44.644855
-14.202561 10.872516 45.186546
-14.461338 -2.626771 38.893585
-6.6503601 -22.077497 28.982254
-27.345257 50.152203 36.131645
-27.711008 28.142534 37.856953
-26.205673 10.895142 37.062752
-22.832411 -1.3583057 34.127689
-17.818211 -9.1691513 29.853176
-35.206589 46.214527 25.033304
-37.256199 26.772036 28.513397
-35.375916 9.8796129 30.423946
-28.819506 -3.6939247 28.395336
-18.690979 -22.738449 20.876724
-35.363182 35.496552 5.5917859
-33.594723 21.143211 15.117445
-37.734028 8.332881 15.157412
-32.325134 -5.0497303 17.620041
-29.146271 -14.368381 10.753723
7.46456 88.899521 21.903709
11.44681 78.683388 28.314795
12.514013 67.091972 32.752884
9.42908 54.111141 33.7141
5.7631235 39.7052 35.437984
-8.1304398 92.331886 26.843166
-11.506405 82.101501 34.112141
-12.345928 69.121666 38.700623
-13.371531 57.504314 39.288624
-14.793008 47.765873 39.853741
-27.809484 100.308 29.574028
-30.212887 83.387665 34.068619
-29.358305 69.129196 35.924149
-28.708158 58.14864 35.756798
-28.661316 50.040207 36.359047
-27.469955 91.743126 21.079918
-33.536488 79.856224 18.924919
-37.024731 67.13253 19.921539
-36.707123 55.988003 21.723583
-35.37302 46.556656 24.631729
-32.156387 82.683762 -0.89485145
-35.610897 73.649155 -6.7452235
-37.057617 62.99612 -7.4364591
-35.889221 51.319908 -2.6863904
-36.255764 37.2533 5.8686395
43.756611 -27.876972 8.8007488
37.222946 -36.430973 6.0328627
33.233387 -50.284203 6.1598225
29.707882 -69.226616 7.6325893
25.025249 -92.059654 9.0411491
8.0014496 -17.647955 32.013702
6.8654633 -30.696026 26.495056
9.5565796 -47.108002 21.736771
12.004692 -65.012825 21.841629
15.074789 -88.94548 16.051544
-18.141081 -9.5930977 29.458233
-9.5188437 -27.422886 22.28351
-5.3885517 -44.370335 17.902679
-2.920588 -59.12384 15.877151
-1.0532959 -71.788734 16.67894
-26.737534 -22.71867 4.3662262
-21.207855 -33.005497 3.0146027
-14.67897 -47.760246 1.0132599
-13.075302 -67.689095 3.6031342
-5.9110107 -89.004478 0.61703491
-14.863881 -35.452171 -31.625944
-9.6321898 -41.311905 -27.304012
-5.4215412 -53.394493 -22.880571
-1.5832902 -71.092545 -17.679512
1.0448805 -95.076195 -12.481513
-28.387609 -6.0601091 -24.592762
-31.693001 5.2064266 -22.193876
-36.14608 21.076334 -21.264305
-42.791828 38.030132 -31.003233
-42.738052 49.349644 -37.296043
37.706268 -2.3978646 25.135239
36.322418 8.5520201 33.427231
35.901825 22.982239 38.631958
44.310299 45.832363 36.818298
45.121887 59.185528 27.048584
26.412487 45.543709 10.571777
-18.168335 42.048992 -18.035736
ID=UAM_19977

LM3=131
22.072174 -59.600037 37.145691
34.257767 11.961924 13.608284
35.773727 19.937059 1.7515755
52.296509 -14.293845 -12.408489
52.317261 -17.417404 -12.511463
31.907684 -73.53582 -28.282227
48.787666 -52.279373 -37.526596
25.07312 3.9231198 -35.489067
23.280518 45.968548 -12.085495
15.90918 105.10916 -12.152313
18.880615 97.359039 5.942215
22.620964 24.932045 25.798401
18.138977 -93.317329 36.839264
18.980576 -63.150681 37.910583
18.061829 7.9281211 33.177109
10.374603 88.936035 15.284988
-2.5712509 106.63658 -3.518219
-5.1207428 123.72466 -10.200005
14.729019 -61.795036 37.592316
-9.4889221 13.310498 33.964951
-19.357487 19.127731 26.443253
-39.56163 -13.722774 34.073166
-38.656174 -16.350628 33.963104
-42.874931 -71.020744 9.9687195
-58.080734 -48.44244 19.019653
-41.609085 4.4310985 1.1941299
-21.174728 47.060684 12.297318
-18.301804 103.08301 6.4370117
-4.5830078 99.06147 18.306534
8.5729446 27.454222 32.40329
-43.549026 -91.694801 -22.230749
5.377739 -90.080864 -44.720448
8.4048252 -123.78667 20.262981
-3.0903625 91.220772 -10.758438
-8.1887894 1.1583881 -17.699722
-5.0881424 -38.106091 -12.28154
-8.8347549 -61.882084 -19.257858
-15.394234 -95.453705 -29.228653
-25.504076 -107.66174 -28.633806
-23.714931 -109.55047 -15.817184
-9.7970562 -112.37459 -14.835443
-6.8461609 -113.76313 -16.904797
0.37461013 -111.18909 -27.617685
-8.6554918 -109.62589 -37.021397
-13.572368 -43.319904 31.817259
-6.2693515 -31.200747 37.733894
-7.9968219 -16.087309 44.63522
-1.299263 0.75932527 43.400818
-6.4295502 11.569944 36.223068
5.1662302 -56.492847 39.197681
5.9207926 -36.110744 45.652946
10.159149 -17.565573 47.131775
9.897193 -0.82254368 42.677971
9.2010727 22.827446 34.102737
19.696438 -61.352997 39.399181
21.098804 -37.301865 39.950146
21.62957 -17.861874 40.281101
20.361334 -2.6469736 36.67374
17.43943 8.3415852 32.882881
28.120382 -57.352718 28.371822
34.276455 -36.408016 31.606302
34.93409 -17.912693 34.695488
29.248121 -1.5098782 33.539143
23.188408 21.01133 27.26416
34.292286 -44.83144 7.8369794
34.264915 -32.351768 16.57003
41.640461 -16.706629 19.794645
37.239044 -1.0346048 24.140503
34.311646 9.9980278 15.733627
-17.338394 -98.944237 17.837708
-20.322754 -90.573036 22.978146
-20.974119 -78.962669 27.3318
-18.180204 -63.873184 29.780321
-13.787194 -45.390423 32.095455
0.35985273 -110.92802 23.782543
-0.9039396 -95.459084 30.477713
-0.3871305 -82.138161 35.909626
1.3069975 -68.958199 37.809338
4.8852654 -57.614185 39.235065
11.824949 -121.80152 26.399824
19.846445 -102.64906 34.095734
18.748526 -84.056351 37.315891
8.3264132 -70.307533 37.182465
19.537405 -62.960575 39.133595
18.611063 -114.61483 13.749305
22.98452 -96.817513 18.762835
27.726305 -82.227386 22.891928
27.935652 -69.532578 25.918325
28.121784 -59.413406 27.982212
23.013456 -98.454147 -9.5927877
30.525385 -89.328903 -7.8407817
34.351032 -77.788811 -4.4276214
34.628918 -64.227959 0.67270988
34.359962 -48.402359 7.2461648
-41.341309 37.670689 -0.60904169
-33.329784 47.621269 -1.1803782
-25.344566 61.273209 -0.21900944
-22.481152 80.75975 4.1432562
-17.154568 102.51336 8.2751045
-9.7142181 20.514166 31.130646
-9.7078018 37.774277 25.310547
-9.3342743 58.181545 19.964508
-9.21632 76.2938 20.56003
-9.7907791 103.98963 13.03009
17.574692 8.4521923 32.911964
13.447693 30.142473 25.298309
11.444778 55.809971 18.571045
11.958923 73.971748 17.683228
11.525536 87.846977 15.825043
32.419281 20.549694 8.0711517
27.047485 35.537781 7.3845673
22.916519 54.87479 4.1377716
22.742081 76.670387 3.9623566
17.457291 102.89683 0.23570251
25.569891 34.166908 -35.123817
21.947462 45.455376 -29.798273
16.675625 59.673801 -22.891411
16.535149 80.876198 -18.691965
15.635533 105.11897 -12.399233
39.94696 6.3077068 -24.358616
49.39502 -8.7579041 -20.275421
55.805786 -27.829704 -22.017078
56.342926 -44.090359 -29.180862
51.373535 -58.107655 -36.238487
-41.738434 7.0897956 17.945084
-43.411469 -7.0070057 27.454041
-47.955673 -24.048542 31.465698
-55.733307 -46.692184 26.890701
-57.573593 -61.348061 16.626831
-30.560875 -51.973423 3.7301025
21.503128 -52.149765 -24.763641
ID=UAM_28826

LM3=131
55.021317 -15.851927 41.013962
-13.391521 9.5937519 32.933701
-19.214344 16.619007 28.694351
12.623312 38.80352 32.668716
14.67902 37.941833 32.6017
68.831772 40.386185 4.9562988
39.962448 54.069565 17.892975
-7.9391174 40.395248 0.30519867
-47.435143 22.125938 12.956627
-99.342445 19.180214 5.8054504
-89.979301 4.5275054 20.752747
-33.916824 -4.871851 30.118591
88.0065 -17.357353 34.569611
56.79126 -18.83758 40.368607
-10.481168 -16.615129 34.634842
-81.051498 -6.9061933 17.6483
-101.44836 1.0644356 -1.6653748
-117.60953 4.3727274 -6.7746902
54.632618 -22.952662 38.834641
-14.836325 -30.719242 14.357361
-20.965107 -32.733353 5.7963829
11.557281 -49.865288 -6.2223778
13.645634 -49.973175 -6.0204773
66.34259 -35.81427 -29.042908
38.382412 -50.615482 -29.045929
-9.9727688 -28.934988 -30.58783
-46.529556 -23.211452 -8.1949348
-100.29301 -13.812854 -9.2545509
-88.241852 -13.010014 12.475681
-33.463379 -19.023193 24.15741
89.298645 -13.341927 -44.51207
90.834015 36.58749 -22.605694
117.08212 -8.6902122 14.930367
-85.387848 4.485146 -8.1268005
-1.3893776 7.642736 -18.887466
34.523636 4.737813 -14.290543
56.436573 6.8919706 -21.325363
89.757881 10.612037 -31.745239
100.19175 3.1650269 -36.502106
100.521 -4.4259877 -27.243641
104.17141 2.345634 -16.405844
104.14795 5.4539633 -15.411588
100.03979 17.993166 -17.281822
100.70682 20.685041 -28.911507
39.13324 -35.109982 12.559462
27.6043 -34.428638 20.060839
11.218005 -37.925648 21.894987
-1.8344803 -33.526287 25.065918
-12.611397 -31.467464 16.879898
51.650665 -28.10317 30.933197
28.523857 -34.547874 35.013687
9.7048807 -31.432886 35.588413
-4.1748714 -26.12175 32.570221
-29.664436 -19.547213 25.677338
55.869919 -18.660524 40.807247
29.307953 -20.105141 43.585194
9.6289301 -18.813013 41.83643
-3.1395445 -17.543787 36.924564
-10.931675 -15.983669 34.468521
51.726116 -4.8446894 40.823399
27.614473 -5.0515623 49.313267
8.7586918 -6.0830398 46.174767
-4.2893925 -8.0697489 40.93042
-29.233044 -5.6611533 31.808914
39.496372 12.218089 33.776516
26.091331 6.9266138 38.392643
9.1337404 8.0625343 42.223419
-1.2076683 3.3165939 41.695297
-11.5259 7.0109525 35.285919
98.367294 -22.347664 -0.15008703
84.053024 -31.272982 -5.6749182
69.559479 -36.176502 -5.2891216
54.989201 -35.651314 1.5141279
40.194191 -35.498775 13.173754
106.10204 -16.578829 12.202001
91.210495 -25.498049 18.110806
76.047394 -30.955067 23.122496
62.83733 -30.409519 26.113903
52.777145 -28.169724 30.611313
113.88245 -12.095634 23.245203
95.79818 -15.470759 33.703114
78.228806 -17.605042 36.029354
65.860062 -18.324764 38.552032
57.353394 -18.768642 40.243927
104.24575 -3.1898341 18.952652
91.383545 0.83754498 29.337729
76.600235 0.80611181 34.672985
64.107605 -1.0361966 39.205303
53.649185 -4.9010143 40.732971
95.604019 14.456016 13.876707
84.16729 23.422392 16.692638
71.472702 26.08284 21.199287
57.507416 20.960066 26.343184
42.081242 11.909565 34.80587
-40.076912 -25.140242 -30.921898
-48.556202 -20.519257 -27.308142
-59.825314 -15.695264 -20.431293
-77.788002 -14.664545 -15.704859
-99.779839 -14.140547 -8.8694077
-23.721909 -29.382494 11.561951
-40.237289 -22.968149 10.081039
-57.953232 -19.53743 8.8981323
-76.798935 -20.223915 7.0916061
-96.12384 -16.09059 3.8481407
-10.951111 -16.473135 34.431778
-34.117367 -12.243497 25.026157
-53.53883 -9.2503786 19.778038
-69.193756 -7.0409493 18.922855
-80.606499 -7.0013418 17.845549
-22.298157 12.58009 29.371368
-39.882378 9.4440994 24.067688
-56.366295 8.678854 21.289459
-74.310356 10.65146 21.130371
-96.503555 11.885682 14.930756
-38.071854 41.493176 -2.4248343
-46.54723 34.527218 -3.1116469
-59.304703 27.69351 -1.8385156
-77.897102 24.430277 1.2558224
-99.426445 19.059225 6.1631908
-9.3087807 42.827679 17.468735
5.4811192 44.231621 25.294937
24.462933 48.682999 27.768707
41.115982 53.955555 24.369873
52.15847 56.197998 17.354126
-10.000751 -41.077351 -21.309608
5.7449284 -48.863705 -16.3405
23.353722 -54.125759 -19.635025
41.058083 -55.550713 -25.805328
55.427143 -49.354546 -34.164608
46.44249 -24.10001 -24.614456
45.980392 29.059669 0.64059448
ID=UAM_28832

LM3=131
-53.598167 16.622477 39.326538
13.839752 -8.4008942 32.387405
18.433783 -12.165468 29.651901
-10.970943 -35.211441 34.294159
-12.532997 -33.861984 33.770676
-64.353844 -40.36565 8.4178925
-42.989582 -53.13422 17.658974
5.6404991 -38.859398 3.1337585
46.586273 -16.21913 14.004791
97.676003 -15.238658 7.9764709
88.063751 0.21342443 23.556595
26.459511 9.3643742 31.494659
-89.408615 17.214462 33.956009
-53.458252 19.422411 37.233612
14.288582 15.22537 31.48909
80.129395 11.962494 18.996445
98.834152 2.702688 1.0808258
115.55943 0.098178297 -3.2007122
-53.789982 22.515385 35.076447
14.011055 31.124695 12.333717
18.17709 32.673244 7.5901947
-10.569967 51.261009 -7.051856
-12.588923 50.119896 -6.5840311
-63.489098 35.771229 -28.364929
-43.031185 49.090519 -31.459427
5.6031661 29.455864 -28.356236
45.464226 24.011936 -5.2801056
92.804222 20.741613 -2.164093
84.954544 17.789246 15.461159
24.934547 20.18619 27.049438
-85.366714 8.8853655 -43.656631
-85.72699 -38.521313 -20.565876
-116.1393 11.151798 20.283417
79.289703 -0.20789471 -5.1910706
0.3240509 -7.2907095 -16.196396
-33.630966 -4.0640745 -12.16243
-54.276672 -7.1980944 -18.621094
-86.767212 -12.298024 -28.227707
-99.705078 -3.589402 -34.545341
-98.311119 3.803658 -22.571688
-101.35676 -2.4874611 -12.747597
-101.12286 -4.4723463 -11.408777
-98.078789 -18.3207 -11.691529
-99.63414 -22.348593 -25.747087
-37.448769 33.824276 14.396951
-29.262728 31.25688 18.117157
-14.425209 38.919651 20.178211
-0.48713684 33.672089 24.886597
8.6666412 31.597939 19.478729
-49.345455 28.276489 29.276129
-31.2038 33.029346 32.703915
-14.171792 31.410141 33.066025
1.9447883 26.206812 32.485996
22.583534 20.443785 27.835129
-53.323624 19.319225 37.281059
-32.684917 19.316208 39.393345
-14.499881 18.719585 39.173676
1.5237694 16.490894 33.724609
14.591805 16.219467 32.472939
-49.325302 5.4523816 39.589138
-31.331408 5.0683403 44.215149
-14.28645 6.3496799 44.649429
1.8148199 9.1952038 40.226936
23.820389 10.282293 32.395294
-37.625923 -11.450021 30.117538
-29.038433 -1.4238462 37.68335
-14.641216 -6.9290042 41.291573
-0.28482056 -0.46826041 40.518387
9.5381927 -4.5087466 35.209412
-95.333702 24.239309 -1.5088779
-81.432419 31.0945 -4.6021605
-67.507217 35.166275 -2.9291694
-53.642654 34.958462 3.6922126
-39.61293 34.312687 14.662445
-107.92467 18.910929 14.589277
-90.104362 23.542578 18.071955
-74.88118 29.6952 22.54217
-61.264187 29.781366 25.522318
-50.321877 28.513475 28.992088
-114.30899 12.766725 25.316065
-96.671753 17.165871 32.999268
-77.020416 17.903887 35.193905
-63.647591 18.534275 36.220104
-53.851322 19.708996 37.095421
-105.78143 0.61747205 22.558588
-88.671783 -0.69266343 28.829529
-74.071144 -0.14931241 36.121304
-60.744583 2.06077 38.000206
-49.749886 8.5025511 39.872345
-91.252449 -16.954016 15.180935
-78.515015 -23.306717 18.594507
-65.613785 -24.465786 22.103382
-52.776051 -19.162283 25.243954
-39.374374 -11.990981 30.259901
36.340305 28.47295 -30.275064
46.624012 23.647554 -24.52009
59.022602 19.232315 -16.842546
74.700966 18.514475 -9.5475292
93.287064 20.510544 -1.9197047
20.450226 29.096809 13.937843
36.063202 24.40172 12.479698
52.424095 21.535257 10.078827
69.754066 23.496145 9.0646973
92.329002 21.477083 9.0479889
13.961656 16.307615 32.317753
33.386803 13.740732 26.441814
50.916435 12.329013 21.816576
66.604729 11.448267 19.940615
80.151253 11.864901 18.936937
20.297287 -7.0150166 30.014404
34.87571 -7.8345275 24.700439
53.526733 -5.574501 20.736816
70.580917 -5.2185588 22.585907
92.768768 -4.9494662 20.536285
36.719753 -38.249714 2.592241
44.380688 -30.73111 0.64451283
56.890411 -23.52676 0.7365573
74.888573 -18.031292 2.9736602
98.633339 -15.085196 7.2379155
8.4110012 -37.979061 19.084618
-5.9405231 -40.883827 27.542191
-24.589678 -46.332554 30.116547
-39.043991 -51.749912 26.772346
-52.095108 -55.226837 18.17131
8.6446609 40.411304 -18.874405
-4.8242035 49.355274 -13.685696
-22.245543 54.521961 -15.54653
-38.951454 56.345379 -22.716583
-52.912415 51.345604 -31.437857
-45.866508 21.594366 -21.522308
-45.038471 -31.303892 1.6489563
ID=UAM_28833

LM3=131
-23.990097 48.896397 37.797241
-29.897003 -14.063835 11.038979
-29.448151 -19.239614 3.7090225
-46.587234 13.04844 -12.367173
-47.200104 15.376292 -11.952662
-30.84816 67.104118 -24.485527
-45.842003 41.821774 -30.532608
-23.433197 -3.2469652 -31.574425
-19.598206 -43.60648 -9.8270798
-7.8280334 -96.233894 -14.297522
-10.646439 -88.974365 5.9483795
-18.097282 -30.29364 20.801666
-21.732285 86.226227 36.435394
-21.659225 49.711349 39.18811
-15.817474 -12.064034 34.158447
-4.0574799 -80.631653 13.494217
8.0815887 -97.053413 -6.315506
12.593006 -111.87693 -13.608047
-18.547256 49.535591 39.419907
9.644558 -11.935206 33.04171
14.770584 -17.482077 30.429054
37.18734 14.938112 35.151695
36.085052 16.11727 35.084511
37.235474 68.755173 14.561554
50.484238 44.002956 25.829536
41.241028 -1.3080151 6.2315216
23.401108 -42.446808 13.139977
21.842819 -94.934662 1.6479492
8.8494129 -90.250237 16.578812
-3.8047714 -30.002409 29.202072
37.054012 90.574226 -15.387393
-6.7851105 90.348763 -39.883472
-15.777744 113.16395 24.183643
9.8045349 -78.390907 -9.9516754
10.643143 -0.30585137 -15.890442
6.2336426 38.565849 -9.6693726
9.2035904 61.669434 -15.643875
11.166992 92.08345 -22.958679
20.134102 103.85267 -18.632402
15.249281 101.29848 -5.9831467
4.6523213 105.19614 -6.8605537
2.2647321 104.69931 -8.0073767
-3.7998838 101.08566 -17.234287
3.3099973 102.69212 -28.562347
9.0238667 39.521236 33.810776
2.7839708 30.018057 38.803772
5.0522723 14.665199 44.240204
1.9733276 -0.95526117 40.287033
6.5329742 -9.7142735 35.646225
-8.87607 46.577774 41.329044
-8.442791 29.612343 46.612614
-11.22374 13.29358 45.69455
-10.273995 -2.07566 41.039967
-4.8835297 -26.160221 30.687988
-21.670879 48.555939 39.446728
-22.430931 29.584629 39.901306
-21.908638 12.992712 39.675808
-19.776873 -0.91278166 36.282913
-16.099098 -12.946983 33.638744
-29.471132 45.545116 29.344841
-34.649551 28.735279 32.213696
-32.78764 12.447925 33.404881
-26.922087 -2.5851209 31.594124
-19.103851 -27.058434 22.715271
-32.774204 37.520184 10.726668
-33.516651 27.924763 19.124083
-37.651714 13.183239 19.626535
-32.772675 -1.6847492 23.209671
-29.625381 -11.330915 15.335358
5.400043 97.372841 23.954884
18.566841 84.072655 24.388535
23.217663 70.31044 26.162359
17.920528 56.497513 28.114389
8.3497238 41.520981 35.073788
-8.1126175 105.4534 26.587725
-4.4728479 88.678925 32.887592
-5.032402 73.532547 39.687347
-5.1983619 59.821991 40.499062
-8.7658939 48.806915 40.702168
-18.323496 109.98302 27.468531
-21.816643 92.019997 35.336227
-22.687813 74.361404 36.830658
-21.682407 61.107731 38.291481
-21.484655 50.821304 39.393215
-20.255857 100.45698 17.009527
-27.973562 87.598038 19.534363
-33.687019 73.493591 22.248508
-32.325012 59.927704 25.329441
-29.975044 47.58466 29.640808
-26.197277 91.019958 2.0511451
-31.249569 81.988869 -4.7544045
-35.174019 70.615265 -5.7649813
-34.320259 56.507668 0.23514706
-33.564552 39.12373 11.723052
41.171627 -30.021147 -0.81903183
34.245834 -40.64983 -0.33390325
28.062672 -55.033966 0.40141171
23.514944 -73.427925 1.6938515
20.901098 -95.972908 3.6989126
9.831151 -20.108051 30.324554
9.4091816 -36.710281 24.919556
9.7300243 -54.185276 20.276855
10.095474 -74.173409 18.641449
12.760216 -93.369858 13.298508
-15.659979 -13.420012 33.605034
-10.078785 -35.640121 22.736736
-6.431839 -54.358768 17.068024
-4.7086453 -69.429283 15.579216
-5.2042394 -79.989235 14.21115
-26.699631 -21.198128 9.4773712
-19.736938 -39.128452 9.7064896
-16.128479 -56.311565 7.0337753
-15.418976 -75.815254 3.0482941
-11.977005 -94.405991 -0.2986145
-17.313669 -33.903019 -32.527309
-13.057315 -42.789917 -27.240038
-9.8973427 -56.209156 -22.4387
-7.9017043 -74.176994 -18.095982
-7.3969145 -96.833961 -14.599467
-35.677277 -5.8750029 -21.507088
-43.308289 6.9093261 -18.124016
-48.945984 25.144094 -20.301773
-51.345398 39.807083 -25.635895
-46.50769 52.470417 -31.67366
40.438965 -3.6003144 19.900421
39.920715 9.8635397 30.213333
44.688538 27.685764 32.432419
49.280823 44.696526 31.494003
50.657715 57.251965 24.215195
26.380981 49.8592 9.4267273
-20.324524 46.818626 -20.12854
ID=UAM_28842

LM3=131
15.599854 49.927002 44.319641
-10.438255 -18.248617 30.27356
-16.410988 -21.345207 27.034378
-36.72805 8.6066666 31.773956
-34.961983 10.060329 31.068207
-41.997246 62.937695 5.8812256
-54.094711 33.805733 18.412619
-41.298401 -8.3420753 1.2020493
-19.537003 -49.413746 10.508751
-15.940201 -101.1366 -0.5843811
-6.0500717 -99.394531 10.402939
7.0305119 -33.645344 27.761566
16.262894 87.35907 37.778656
18.937031 50.121162 42.506546
17.426941 -10.239807 33.977814
11.687752 -85.484077 12.271194
4.5878525 -102.19984 -8.2290802
0.44042969 -119.37298 -15.824295
21.955704 50.724644 40.739349
35.824005 -16.638353 11.08577
37.356796 -18.662407 -0.038192749
52.80719 11.723091 -6.4530602
51.831558 13.153127 -4.8489361
35.419846 65.713402 -25.891617
53.191986 37.204922 -27.328552
32.578217 -4.6838875 -31.153137
27.799957 -49.122726 -11.631363
18.348618 -101.294 -19.20385
19.939896 -100.34583 -3.256897
22.429016 -31.847067 22.628815
12.079148 81.271111 -43.775215
-37.240601 80.554131 -23.051922
8.5403585 116.27355 20.854286
1.034256 -82.679947 -12.415787
-5.632103 -3.4267848 -21.183868
-2.3778687 32.030323 -11.417938
-5.8622208 54.109909 -18.389648
-11.52282 83.845184 -29.191025
-4.9259629 94.159454 -36.202736
3.5690727 96.698425 -24.917448
-3.626703 98.972488 -14.077731
-5.9714937 99.676971 -13.116518
-19.159567 96.180611 -16.122778
-20.622877 95.230225 -29.354097
35.06617 37.066837 14.299821
34.354996 26.175745 21.603222
40.593563 10.993355 23.056091
36.872314 -0.82849604 26.03717
34.22847 -10.591477 19.578339
29.727415 46.416142 34.198975
34.813408 27.519175 37.019176
32.110184 10.667028 37.644012
27.52314 -3.2113173 34.010197
22.800385 -28.531694 24.015808
19.156425 49.728741 42.44836
19.105036 28.452206 43.314331
18.809 11.323008 42.253735
17.890863 -1.6029347 38.758163
17.302528 -10.436251 33.966423
6.26051 45.500702 44.490147
4.470057 26.894547 49.31889
5.8341093 10.577462 48.209221
8.5104504 -3.5323446 41.704861
7.7347107 -29.892193 29.666718
-8.7307768 34.627731 35.781712
-5.4184179 25.330353 38.614521
-8.8128195 10.542387 42.26976
-1.7332458 -4.0867467 41.579529
-5.9005737 -14.202708 34.771576
18.858234 98.502975 5.5643697
31.445356 84.836945 1.8988172
37.611721 70.138847 2.1947484
36.453819 54.89267 6.8340116
35.558228 38.620903 14.53273
13.823097 106.19068 18.75551
23.894821 89.313667 22.052078
30.083521 74.605225 26.70994
31.299738 60.572166 28.932858
28.863382 47.795406 34.669769
11.5713 112.73619 27.743982
14.596686 94.423744 37.281006
17.601608 76.355728 40.177231
18.973688 62.312504 42.524948
18.939899 51.035637 42.714603
2.7162893 102.53319 22.54619
0.75186312 88.964439 31.325798
-0.73336279 74.205124 38.885967
2.6759372 59.992111 41.24976
5.8847733 49.441917 43.278595
-12.974505 94.180511 13.783264
-22.250206 82.021965 19.172241
-24.60746 68.546272 24.058041
-18.716125 53.772091 28.280035
-9.5288 36.811028 35.560913
33.38625 -35.127155 -34.062325
26.599987 -45.975166 -29.580959
21.920528 -60.558792 -25.405691
20.628445 -79.571999 -22.299774
19.132858 -101.06956 -18.201248
33.653809 -21.732725 11.789932
28.193794 -38.84721 9.9498348
24.06102 -57.542084 5.9363251
23.813171 -75.912979 4.0224457
19.681377 -91.399071 5.2656212
17.29896 -10.402438 33.988773
14.415994 -35.598469 22.25947
12.713499 -56.577293 16.171663
11.609802 -73.459656 13.647245
11.991652 -85.528992 12.320209
-10.807854 -23.791153 28.710999
-7.5883102 -39.711514 23.1147
-6.0260696 -57.123589 17.110565
-6.1827316 -76.973915 15.72287
-0.77360463 -90.654869 13.938543
-39.652058 -40.043175 -0.68788344
-32.270523 -46.678299 -3.6672854
-26.475702 -59.61232 -4.4276271
-21.411734 -78.324524 -3.1191878
-15.630679 -101.6055 -0.55225921
-39.397583 -11.114328 16.50853
-41.181702 1.6757225 23.922607
-47.084869 19.994616 25.799393
-53.46991 34.663857 24.187752
-56.004517 48.828823 15.073624
44.675751 -8.6170931 -18.21529
51.202301 7.3041563 -14.987261
56.551331 24.526794 -16.059837
57.995697 39.134148 -21.544264
52.960327 52.022633 -30.112556
26.730087 44.813671 -22.355469
-25.610313 42.938812 3.393219
ID=UAM_28845

LM3=131
-56.131271 -42.308994 33.003822
10.929771 -38.259747 -1.9725952
16.662851 -33.533249 -14.853416
-20.827593 -33.678288 -25.261307
-25.386284 -35.862659 -25.566786
-80.324295 -17.468447 -34.482819
-49.529884 -36.856377 -47.218063
0.6395607 -9.8039379 -44.393967
47.587479 -15.38662 -24.510586
103.23009 -5.4360323 -29.58165
96.828384 -18.510956 -10.678055
28.399353 -30.423058 13.53717
-95.39212 -32.702515 36.099609
-58.466324 -40.117477 37.072418
13.578987 -34.184059 25.788681
90.895752 -12.367345 3.865387
105.13905 7.1022296 -13.516373
124.17593 12.134287 -19.746368
-57.268024 -35.797733 39.653091
15.995094 -6.7089992 36.791504
21.871834 3.2926686 33.286743
-10.735399 20.164026 50.999725
-12.868832 18.213942 50.729599
-71.458496 38.610687 34.173569
-44.275177 45.679424 47.567253
7.3969574 39.999031 19.815445
52.161335 15.538473 16.890244
106.68081 17.222271 1.8945313
100.78461 -0.54093593 9.255722
29.445053 -21.227943 25.225876
-98.497726 47.233227 10.008598
-103.15433 8.3634062 -37.672508
-126.34377 -16.956461 26.965393
88.997055 10.799489 -15.566284
-3.4866638 15.884753 -13.735352
-40.291393 11.668117 -6.0074615
-67.055931 18.723095 -8.9737396
-99.941315 27.770336 -13.094711
-113.66646 35.616131 -4.3728857
-112.40977 27.87546 5.8027306
-115.27996 13.077397 1.7439896
-115.24088 11.261761 -0.11455797
-114.17983 9.5988293 -14.503534
-114.72375 21.933029 -20.881176
-40.727585 -7.1695952 40.904404
-28.21143 -12.182491 43.766373
-12.443049 -12.253098 47.152473
1.1273956 -15.09513 41.8582
12.219994 -10.824449 37.604889
-53.256943 -22.774588 41.015396
-32.159256 -30.828669 48.249844
-13.551794 -30.895523 45.028805
2.6209497 -29.465376 36.797821
26.778366 -21.880804 26.311554
-57.609592 -40.711617 36.795437
-34.668224 -43.36425 36.189476
-15.300052 -42.217384 33.517456
0.47346574 -36.922855 28.764473
16.094635 -32.333652 25.433136
-54.145287 -39.952488 21.61022
-33.54517 -51.356323 22.412395
-15.193772 -50.353619 21.102901
1.1699836 -43.049667 19.816677
24.728012 -31.557121 14.730423
-42.933407 -34.683636 -0.07349129
-31.476324 -41.238567 4.926281
-15.635546 -47.78516 3.7240455
-0.62677765 -45.151028 8.1446075
8.8263626 -39.973877 2.6827087
-102.43832 9.006917 31.718893
-89.592537 17.424803 33.978348
-75.278221 18.242439 37.618916
-60.112465 6.658577 39.856018
-42.571232 -7.2352505 41.21106
-114.72327 -10.832504 32.765953
-97.069077 -11.604969 37.557732
-81.061104 -15.088494 42.206432
-66.750488 -19.094982 41.031509
-54.877785 -25.586018 39.569996
-123.22804 -23.188049 31.658689
-102.69485 -31.991177 35.962631
-83.452217 -34.53611 36.287907
-69.564178 -36.892368 37.089531
-60.003681 -38.77293 38.238579
-115.69908 -22.617867 18.665487
-97.786942 -30.831188 16.673616
-81.706062 -37.218452 17.048016
-67.297081 -38.0126 19.360422
-55.75412 -39.638756 24.289534
-104.41228 -20.675905 -2.3470974
-91.593307 -25.739592 -12.169713
-77.136749 -29.294912 -14.037541
-61.38776 -31.509697 -7.5201516
-44.087578 -37.269836 2.7697594
36.74408 43.287182 11.235587
48.46767 36.9772 7.9203978
63.46199 28.78385 4.1926284
83.218102 22.56678 2.8937242
106.9361 16.24864 2.6862333
22.285156 -6.6727667 32.25856
41.18306 -5.3600707 23.8069
62.27121 -1.6189204 17.283798
85.159454 1.551666 14.030426
105.03906 5.7659612 6.9162292
13.642387 -34.176971 25.621069
37.562325 -22.424889 16.100899
58.312248 -15.520061 9.2798309
76.305908 -14.411696 5.5794415
89.982834 -12.711991 3.8946309
19.931076 -33.901459 -5.3979492
38.764862 -26.540932 -6.7073679
58.947342 -21.596079 -10.782108
81.926659 -20.082596 -13.104698
100.72634 -15.296542 -16.927345
32.962273 -4.8960915 -48.953609
41.28883 -2.5308554 -40.214371
56.659767 -1.7519261 -36.11377
77.909164 -2.7071934 -33.547459
103.57101 -5.1432824 -29.678953
0.13125773 -24.669176 -37.488838
-11.871692 -28.891588 -34.102406
-28.53146 -34.233624 -32.358437
-45.762611 -43.742138 -43.468719
-61.827145 -36.188507 -49.399811
13.653928 30.932247 33.72644
-4.4513226 29.456501 45.586349
-26.65624 33.34341 54.843613
-44.328869 41.919201 54.426697
-57.264416 47.677616 48.172287
-51.050133 30.351795 22.055832
-56.623165 -11.249004 -28.735134
ID=UAM_28853

LM3=131
7.3493223 -54.725082 37.412903
26.770157 12.378474 17.444702
33.04776 18.204834 6.4185181
49.944824 -11.294859 2.9071655
50.605301 -14.676315 2.2366943
41.406677 -66.306084 -19.006104
59.705017 -43.490196 -17.013962
39.427704 4.522552 -26.92453
27.664856 45.797768 -5.1727905
22.180206 99.732323 -11.257786
16.197041 92.739456 8.7785645
11.401005 29.773781 23.078918
3.5834818 -89.226624 31.338867
3.592226 -56.481575 37.869904
4.3333807 8.035697 28.849014
3.3467696 83.943527 13.732193
2.3840752 101.30338 -6.8663635
2.0920944 118.21599 -15.689262
-0.58925247 -54.417244 37.981873
-20.166824 11.921481 20.887604
-27.653633 17.802851 9.9483032
-46.647049 -10.040707 8.07341
-47.104248 -13.471167 8.1174927
-42.671726 -65.297623 -13.933167
-56.919525 -41.66378 -9.1576691
-36.757874 5.5589476 -21.910076
-22.389191 45.608704 -3.6358109
-15.719696 98.832993 -4.8112946
-7.3154831 89.059151 12.380707
-3.8981857 28.050055 24.210876
-28.492451 -87.748581 -36.823631
26.271793 -88.312927 -40.048225
2.6571655 -111.79239 18.283834
3.4393234 83.071045 -13.880264
1.2104893 3.1977377 -25.141083
0.27936745 -36.716114 -21.424149
-0.88069916 -59.737297 -27.757813
-1.8612976 -89.391075 -34.239288
-11.145329 -100.68862 -36.489189
-12.638752 -100.01614 -24.050886
-1.4227719 -101.44263 -17.418615
1.3123144 -101.44318 -17.665598
11.782599 -99.923317 -26.099762
9.0493956 -102.27603 -37.55405
-23.091743 -39.18045 21.851391
-19.641056 -28.953897 25.735731
-22.479311 -13.705731 29.12739
-17.791767 -1.6980102 30.749557
-17.563265 10.293664 23.803436
-10.044086 -51.065399 33.956467
-11.392839 -33.673653 39.660797
-9.3309708 -17.155285 39.513279
-5.8520703 -1.8622092 36.184052
-3.1990223 23.846235 25.983017
2.8834946 -55.303669 37.96471
3.2285123 -35.977516 39.558929
3.9330599 -18.862604 39.384937
3.3453758 -4.2311101 35.15625
3.6924417 8.3311234 28.72226
15.679384 -51.91153 33.50766
19.287371 -34.058918 37.418427
16.239731 -17.342813 38.656738
15.279425 -1.3924763 33.940556
11.446819 24.829134 24.703522
28.564754 -40.874821 20.967825
26.123106 -29.536169 23.762468
29.255781 -13.525332 26.565475
24.792604 -0.97523755 27.493744
25.239822 9.5857658 20.08493
-18.383492 -93.829857 5.7825918
-27.621929 -82.214119 4.2864585
-32.696964 -69.759705 6.9014244
-29.047997 -55.984699 11.89083
-23.615942 -40.478939 21.775127
-6.1250629 -102.40188 18.338818
-10.538272 -89.623787 23.278778
-14.874074 -76.718956 28.428104
-13.458636 -63.742607 31.139774
-10.063475 -51.887627 33.803806
3.6079955 -108.20195 24.844212
3.5229442 -92.685829 30.707476
3.7749326 -78.478935 34.271469
3.8007553 -66.276924 36.169205
3.2838981 -55.933525 37.889046
11.531244 -100.89743 15.527841
18.033836 -88.351585 21.318687
20.364996 -75.694267 27.223043
19.543165 -63.485287 30.028669
16.119452 -52.726006 33.039135
23.985504 -91.669312 -0.076217659
32.549587 -80.081261 0.93135387
35.557133 -67.849396 4.4934397
32.986885 -55.571125 10.47024
29.384062 -42.195984 20.175795
-32.606026 41.391922 -21.05785
-29.5236 46.557831 -20.846361
-22.625229 56.488808 -16.698036
-17.9498 73.747429 -11.338075
-15.524992 98.695442 -4.1288838
-22.55608 21.229956 14.552887
-20.228928 35.754307 11.148071
-15.242386 53.518227 7.8495483
-14.162327 76.357468 9.3565979
-9.1053886 96.185829 6.3897552
4.3788199 7.9813766 29.034636
3.6983237 31.722954 20.222931
3.8980303 52.313587 14.533875
5.8599701 71.142426 15.326523
3.6051958 83.950714 13.448897
26.607285 18.957666 14.032654
24.416672 35.00655 10.472549
21.66864 52.231834 6.4848175
22.542084 75.971939 7.0352631
19.760406 97.028091 3.6892853
36.220341 40.986557 -23.300013
34.023113 46.063774 -22.170061
27.364666 55.451603 -18.834511
24.790205 74.588181 -15.52798
21.89402 100.71395 -11.282885
46.25827 7.2664881 -11.191063
51.284744 -6.9890881 -6.0693054
58.894043 -26.87233 -4.5911179
61.605621 -39.400291 -7.4586334
60.495758 -53.265083 -15.786308
-42.583282 7.2282777 -7.9707413
-48.780106 -7.0563593 -0.81868744
-55.549042 -25.989059 2.5142975
-59.760025 -43.281422 -2.6153717
-58.754562 -53.53553 -9.7576675
-30.082527 -44.876011 -17.747757
30.422546 -46.17197 -21.335175
ID=UAM_34389

LM3=131
21.913544 58.82988 49.334824
-3.302887 -21.565199 34.547867
-12.378254 -27.047089 27.037567
-31.468445 2.5029173 41.508743
-33.017746 5.9184499 41.662872
-44.515549 68.485565 19.806427
-58.473923 38.224052 33.632568
-41.575317 -13.43808 3.0906067
-13.398865 -56.458694 11.778244
-7.6017914 -111.75372 0.1073761
8.3466301 -101.07169 12.083069
16.643707 -35.131901 27.324615
19.618134 101.92407 43.277039
24.545753 63.415504 47.727097
24.365547 -16.011213 30.00386
20.724945 -89.990021 8.7285461
7.4050446 -108.75008 -13.076233
5.5697298 -128.38322 -18.117188
28.194656 60.280056 43.727478
39.713638 -20.0163 -0.63300848
39.858841 -18.960119 -11.610458
56.230026 13.965938 -14.264679
56.513687 16.664753 -14.941437
32.245239 79.150826 -28.247253
52.606262 50.42252 -38.544769
26.004402 -4.9669909 -40.478134
29.197098 -50.045437 -16.708275
23.569077 -108.48581 -21.035042
27.042191 -97.878998 -1.1349792
40.694916 -18.505936 4.4971924
1.9085417 102.88127 -39.124619
-48.445232 95.53598 -9.2169113
7.2027655 131.304 28.914604
2.0561752 -93.213791 -16.607513
-8.0741882 0.25258732 -18.143539
-6.3663635 42.786404 -10.862137
-12.738258 65.238518 -15.693298
-17.982613 100.90276 -19.230103
-14.19143 112.39299 -26.281862
-3.6417561 112.71791 -17.486437
-11.467649 114.50912 -5.6895971
-14.285822 115.72551 -3.9507728
-24.049015 110.1723 -2.2546797
-30.86227 112.07687 -15.523169
37.845623 50.834084 14.476657
42.718555 34.594055 19.073154
51.951668 15.88991 14.916611
45.223541 -4.0396008 18.607224
28.499601 -35.439926 19.886986
35.499268 55.229881 34.252106
44.502609 33.845428 39.418152
44.015564 14.31309 33.104927
37.128704 -4.5266924 29.650944
29.357498 -31.801714 21.187531
24.468506 62.900043 47.484634
27.276865 35.664349 46.217461
28.34197 13.415601 42.978764
27.279325 -3.2043271 35.728451
24.740126 -16.065355 30.245749
10.066437 53.753345 47.472015
12.212078 32.105278 55.205605
13.219578 10.731077 52.706299
17.264961 -5.3863735 42.5495
17.277046 -32.394558 28.370789
-6.6730447 44.131233 39.269207
0.78840494 27.722897 45.826149
-2.9665575 8.9738779 50.111832
4.1403198 -6.0225816 46.737961
1.5409851 -17.223476 38.379684
21.530096 105.34579 3.6076136
28.867935 94.546471 -2.6240389
34.391666 82.243134 -2.927453
36.41811 68.113495 2.9906383
37.932259 52.441135 14.592553
17.337303 121.16811 23.050293
24.025715 103.36219 24.356646
30.206776 88.043358 28.012142
31.672909 73.596161 30.10219
34.389618 58.845592 31.587921
11.816179 128.93817 34.271641
15.272086 105.79256 38.589218
19.233809 88.653442 44.415695
22.008307 74.434135 46.363991
24.055115 64.082413 45.505161
0.48690212 121.33405 34.618877
0.50392318 100.53294 38.819267
2.0386264 83.943336 44.25428
5.9724231 69.928993 45.241077
7.7925568 57.555782 46.177948
-15.486312 103.49698 28.160212
-22.080725 88.834938 31.315554
-22.658409 74.466385 33.997803
-16.803629 60.615643 35.893814
-6.9360609 46.568916 39.832588
26.830517 -38.864799 -42.836758
23.003504 -49.231716 -36.947372
20.593372 -64.250473 -30.482574
20.003225 -83.695328 -23.957542
24.056227 -108.08846 -19.899881
37.391022 -24.203548 6.0367584
31.052155 -41.926453 4.6812134
27.564362 -60.789669 1.8171539
28.268463 -81.585129 -2.3999481
27.093719 -104.59196 -8.0968475
24.710009 -16.318726 30.118299
21.506798 -39.736092 19.832314
19.589661 -59.960163 13.364115
19.24338 -77.055855 10.421955
20.364454 -90.261292 8.7706079
-4.9297104 -29.191793 28.780914
-1.6344185 -46.229599 20.618927
0.91145706 -62.956486 15.267578
2.6562805 -84.153481 13.216705
3.4409256 -106.1832 8.7240295
-37.893929 -46.873653 0.086818427
-29.275869 -55.01997 -2.8659263
-22.042641 -68.571091 -3.3491929
-15.636972 -87.670601 -1.7313929
-7.5287962 -111.56339 0.32848173
-36.925186 -17.921951 21.628815
-40.567917 -1.7585006 36.006577
-47.641083 18.019239 41.374603
-54.184265 35.845112 41.410873
-58.851318 50.772655 34.306473
42.261871 -8.7525473 -30.737396
55.044189 8.9535723 -24.706665
59.414383 33.910477 -29.730209
56.984802 54.090073 -35.383842
46.737137 69.063828 -39.243675
21.099396 55.744343 -25.35025
-30.317726 50.399677 8.2779541
ID=UAM_87089

LM3=131
-55.05426 -10.206153 43.811249
23.972137 -25.035389 17.786835
27.287628 -29.259384 6.602356
-2.2287292 -52.590145 8.8639221
-4.9545593 -53.787258 7.6619568
-71.610535 -41.568291 -16.119019
-44.645599 -66.556396 -18.385208
13.965103 -39.82642 -25.192184
54.429977 -18.107212 -7.1498337
107.19614 -6.2381363 -14.282234
101.38416 -2.4929211 4.9560242
33.616493 -4.4206042 25.502319
-89.400642 -10.554314 45.452667
-55.761009 -7.4507027 49.558594
13.912445 -1.0389082 32.573242
88.687614 8.8817043 13.427643
107.24486 14.671626 -15.068085
124.19133 16.522051 -21.828152
-55.124443 -2.9463987 44.02417
20.426575 29.207312 25.102966
22.184967 38.091194 16.500549
-8.5000305 52.032875 26.175293
-11.977646 51.359097 26.336639
-77.162537 41.675316 -2.9269104
-54.439144 68.434525 2.7492065
4.7690048 52.696583 -10.910582
50.064396 34.01619 0.7600441
105.50555 31.75041 -11.6446
100.06567 23.634405 8.4977722
32.33075 8.6059122 27.398102
-96.12439 26.314215 -26.257015
-92.5065 -24.082161 -32.853577
-125.18988 -10.638375 29.182615
91.483994 13.19412 -18.687042
0.63737726 7.1869998 -22.789612
-40.238632 2.0854933 -15.247498
-65.061066 1.360993 -21.14447
-102.01248 0.45263112 -26.753799
-112.25359 8.7115555 -29.165892
-113.22495 11.484752 -15.137333
-112.82423 -1.2628593 -9.3163872
-111.30247 -4.7291007 -9.5047483
-109.68941 -15.492971 -18.654968
-110.75327 -8.7242746 -32.178864
-41.623085 21.504019 28.763998
-24.688824 17.424768 36.086346
-8.6900158 25.174427 42.912125
9.1212234 20.564489 37.359604
19.81395 26.002754 27.173691
-52.138992 5.7482457 42.506073
-28.972345 10.153543 48.259235
-7.7711563 8.5200539 47.900665
7.9020767 10.408155 39.906708
29.249237 9.1286297 29.045731
-54.590534 -7.4283299 49.542747
-29.201141 -6.040453 47.540817
-9.3007298 -4.3271537 43.693733
4.5700226 -1.7619944 36.945663
14.495853 -0.052293934 32.540535
-49.186245 -17.920521 39.613979
-25.903975 -22.40276 42.761398
-6.0798645 -17.290304 44.788879
11.126419 -12.57564 36.252319
30.926079 -4.667099 26.681366
-35.051048 -27.659895 18.997597
-20.504759 -25.299698 30.650953
-4.6023865 -32.361595 31.766342
13.487155 -22.289909 31.008707
22.524887 -23.816828 20.521317
-105.2943 13.211531 19.335751
-92.535706 21.308992 16.314468
-78.103012 28.094851 18.580751
-61.373016 26.463591 22.048132
-42.854298 21.666933 29.047806
-119.10078 -1.2664069 29.929152
-94.442818 3.9080751 32.783005
-78.663826 7.0075831 38.514259
-65.235611 5.686553 40.439327
-55.599262 6.0477915 41.318573
-125.13851 -11.405563 33.503979
-102.00224 -13.498625 45.032532
-79.146675 -10.068952 48.239822
-65.199806 -8.6722641 49.759525
-56.957481 -7.2517562 49.260811
-117.23151 -19.841927 26.870499
-92.640022 -18.60033 30.236687
-76.119995 -21.476358 34.863594
-62.665623 -19.805025 36.730003
-53.281757 -18.506397 38.037708
-99.271362 -26.725758 11.582457
-86.207397 -32.926712 6.9160991
-71.737892 -36.667194 7.0733337
-55.760612 -33.8503 11.42386
-38.189053 -28.585669 20.137375
34.150005 50.17548 -19.800657
45.660988 45.861626 -16.804405
59.690315 36.949207 -14.812531
80.677101 34.689857 -12.609632
105.74382 32.16457 -10.323317
23.10648 22.739923 25.681602
39.637211 20.320791 18.60799
57.56073 20.871387 13.119934
81.231247 25.675821 9.2209396
104.86089 27.465681 1.9616852
15.541992 -0.28168008 31.657944
36.084087 3.4881525 22.456875
55.269447 5.7159991 16.956726
72.881767 6.8668585 14.501194
88.510513 9.0187597 13.846925
25.250603 -22.934225 16.778017
41.291321 -15.209847 10.648098
58.537952 -9.8932657 7.3218455
85.48912 -7.6588435 4.2898712
106.66882 -3.7397447 -2.3805923
42.219269 -28.072725 -32.73526
50.819546 -24.003761 -28.563162
62.969673 -14.565811 -22.84951
82.678703 -10.266284 -18.721029
107.44215 -6.0391722 -14.508224
18.721523 -42.741837 -11.231888
3.2485809 -54.449741 -2.8367753
-16.87188 -65.381485 -2.408433
-36.694572 -69.342102 -8.7357655
-55.65807 -65.067665 -18.608639
8.71313 54.461918 4.0877762
-4.9057922 58.412449 15.612961
-25.648014 64.172821 19.374718
-46.517464 68.091141 13.228722
-64.80497 65.554543 2.9730606
-54.17416 27.02306 -5.3190002
-50.104492 -26.115297 -15.072052
ID=UAM_101206

LM3=131
-58.027977 31.476732 35.352386
12.638809 -0.65088058 40.296722
16.621773 -11.305455 35.830963
-21.998093 -29.039474 47.587067
-26.266653 -29.705359 47.911987
-69.815178 -34.654922 19.342377
-45.422661 -44.147488 37.335121
6.1733375 -38.990601 17.377975
47.715103 -14.655271 25.654861
100.61952 -15.05617 22.097153
94.320969 2.848609 32.084259
33.685242 16.44249 33.91803
-95.690865 29.511612 25.521759
-58.393322 33.50948 33.359375
13.481863 24.710005 31.895309
88.333176 15.069132 23.699448
104.42511 -0.24931645 11.078339
121.52669 -2.2604856 6.3377895
-58.085861 34.516014 31.677048
14.066875 37.233727 4.6901398
20.449493 37.290577 -4.622467
-8.135704 47.402592 -16.953613
-10.99958 48.687778 -18.757614
-67.48819 27.881069 -35.615601
-39.613579 45.983475 -43.913025
10.210734 19.753639 -36.552963
48.212509 22.483046 -7.8377686
102.57737 16.377209 -1.8905334
94.299255 23.267271 15.961327
34.118828 28.610762 24.026123
-83.310486 -0.52751368 -48.994442
-87.465759 -40.468838 -9.95574
-121.35196 18.450993 9.4450321
85.029968 -2.5321844 3.6730042
2.0652008 -8.8632326 -11.725739
-37.626049 -6.9616294 -10.514816
-59.498516 -11.914714 -17.156067
-90.883186 -15.99096 -25.335617
-100.49406 -12.539225 -35.433331
-102.78569 -1.3610339 -29.711596
-106.29111 -4.7577376 -15.549291
-106.83558 -7.1130095 -13.900457
-104.37694 -20.363737 -11.264364
-104.75494 -26.302982 -22.104483
-47.423393 34.494663 -7.9308743
-33.932144 38.778 6.1898909
-14.297497 47.646366 9.4250069
2.2438431 41.709187 16.558784
13.225792 39.177898 8.5232239
-55.323708 40.86837 19.412598
-35.888557 45.626904 21.73307
-17.144173 44.511856 26.237885
0.95238972 37.015671 27.013279
29.027836 30.001694 24.673813
-58.360264 33.456177 33.425449
-37.372562 32.216412 34.767452
-18.573978 31.385675 35.844456
-1.7773993 27.713308 34.653721
13.46611 24.533899 32.570755
-56.722515 17.822105 39.278099
-37.500969 19.000324 45.482498
-18.553139 20.906467 46.87698
-0.14982077 20.657948 41.247303
28.821785 17.254164 34.912506
-49.980423 -7.6170483 31.244633
-35.629528 5.1470695 38.575096
-16.855433 4.7989931 48.325142
-2.1954994 10.414819 45.606628
8.0762634 3.5422852 41.722702
-94.320747 24.493908 -14.492335
-83.578979 31.163559 -16.815189
-72.390541 35.406364 -16.480343
-60.669582 35.865181 -12.750514
-48.169201 35.428474 -7.228159
-112.62243 25.354164 2.274493
-95.262856 32.278126 7.0542445
-80.415558 39.35936 11.840166
-66.899788 40.926895 15.432005
-57.401413 40.747616 18.835327
-120.99075 21.280815 12.722443
-102.36668 28.944248 23.158539
-84.114784 31.179928 28.394894
-69.951569 32.804768 31.527967
-58.821888 33.642124 33.12822
-114.97494 9.0260553 17.595537
-97.7332 10.81798 25.627939
-84.171135 13.886372 34.705402
-70.004692 15.994997 37.820545
-57.213295 18.136147 39.141605
-96.436508 -10.280742 16.834166
-89.009666 -13.170248 22.470352
-79.621674 -14.169342 27.97687
-66.703812 -12.108554 31.258034
-50.685135 -6.9591579 32.503128
42.963837 15.53158 -33.131111
51.440983 8.5205412 -19.143257
66.512375 11.340725 -14.8596
84.197784 15.484823 -9.8276825
103.33184 16.800314 -1.1269213
21.88446 35.87495 5.1181812
40.012848 30.119028 9.9676456
58.057999 26.502539 10.698326
78.679291 25.24304 9.5936966
100.46968 21.409466 8.8221207
13.244099 24.666521 32.234116
35.505508 19.983871 29.90106
55.539589 18.07691 27.84494
73.22905 15.817575 25.459436
88.666092 14.569503 23.384089
17.606689 0.52482086 38.319153
36.172928 1.8718989 34.156158
59.103577 1.4254901 31.548584
79.799179 -0.46817443 32.05069
100.01405 -3.9700968 29.655182
37.082893 -39.583637 14.671445
43.579735 -32.150013 12.284689
56.931396 -26.401262 13.087906
76.615738 -21.259995 16.632383
101.78895 -14.77665 22.226366
7.7147665 -31.681564 33.454803
-8.5087719 -31.275467 40.244232
-28.413517 -34.894363 44.440048
-42.913612 -39.968349 46.335297
-54.25882 -45.551174 39.9823
13.418148 34.415852 -27.14537
-1.1175194 43.436764 -26.639488
-18.169834 49.697773 -29.37204
-36.326672 50.484234 -39.18721
-49.11116 44.851036 -46.020767
-44.335583 16.049309 -23.864189
-48.482952 -25.741373 11.138214
ID=UAM_102030

LM3=131
41.564827 5.5736361 38.51944
-14.999229 23.339767 13.845703
-15.203194 27.646229 7.5904236
13.254429 41.374382 8.0450287
15.669456 41.571991 8.2657471
57.099724 39.166267 -11.16127
38.317505 51.486671 -8.9788132
-1.2698593 38.341423 -17.699837
-39.38752 23.5282 -0.80012512
-83.022255 21.958248 -8.8367386
-74.053543 12.960626 7.3769073
-19.39547 6.703064 23.483627
81.446434 -3.8345873 32.858704
44.527798 -2.2039545 38.305695
-12.225595 1.0647618 24.420811
-67.546745 4.4863014 10.236786
-84.633034 4.4372287 -7.6450806
-98.879196 5.9335213 -14.211784
41.032986 -10.877816 37.024628
-17.295319 -20.915293 11.311707
-18.306854 -25.917263 5.4073792
9.4704361 -40.834511 4.9969635
11.042671 -40.104462 5.1491394
54.14563 -39.817013 -13.688293
34.589195 -50.698673 -12.831245
-2.4595299 -33.872276 -18.860985
-40.155075 -17.592089 -2.6664963
-83.614067 -12.824308 -9.1958046
-72.54129 -3.6122124 9.0238724
-20.172333 -4.0406032 22.958252
77.700195 -26.483667 -34.368698
79.024475 27.116055 -32.361122
99.627472 -2.5642161 17.251545
-69.872002 4.8859901 -13.313995
2.8678551 2.2998736 -22.106262
30.905052 0.5790689 -15.614655
49.062096 0.69340628 -22.39061
76.355431 1.2976218 -30.945343
85.205345 -8.230648 -33.4897
88.041321 -12.134193 -20.017
92.125755 -2.5104663 -15.471891
92.105316 -0.50107735 -15.333697
89.269531 11.332567 -22.511448
86.114044 7.7453094 -33.169437
37.616863 -27.710054 11.762451
24.985748 -22.526274 22.246943
10.211308 -22.487366 26.451447
-3.0800629 -16.087179 26.30397
-14.097557 -18.387262 16.358276
42.444527 -16.349756 33.682247
25.150343 -16.132509 35.964752
10.263192 -12.667412 34.373142
-2.5649416 -7.9034195 30.123032
-17.881462 -4.6022635 24.001511
43.607269 -1.9199282 38.513607
26.201029 -1.4875661 38.240002
11.118427 -0.94285172 35.757526
-1.1889523 -0.49016738 30.030975
-12.201243 0.41001186 24.992811
41.076366 11.883874 32.994835
25.387716 10.644608 37.923676
11.056329 11.37285 35.223396
-1.7400918 7.8183579 30.788101
-17.414154 6.7367353 24.451385
34.747246 24.736784 12.096348
23.952168 19.49588 22.719927
11.591114 22.118294 27.205624
-1.560585 17.438547 27.639481
-11.730614 19.97727 18.790192
81.941803 -22.023983 3.5458074
70.329491 -30.662382 3.4934735
58.92503 -33.601704 4.6150589
48.55505 -31.802444 7.3004923
38.324413 -27.999743 11.564232
93.343712 -12.720112 16.276011
79.022354 -17.086145 24.202085
65.134575 -18.502512 28.956623
53.128548 -17.265945 32.797272
43.184933 -17.087992 33.173714
98.087242 -3.1975331 21.209082
81.141212 -2.3599408 29.882841
67.402847 -2.2749724 36.83025
55.147511 -2.4121635 38.736862
44.967876 -3.0401113 38.31036
90.258255 8.4797726 15.341159
79.385811 13.250416 24.795109
65.835526 13.73993 32.289017
53.748135 14.429549 33.308216
41.784695 12.494051 35.006409
78.041641 23.421873 2.4717102
70.228073 29.221798 3.7409954
60.665558 31.590288 5.8485723
49.357067 29.517744 8.6865005
36.010677 25.187986 12.425919
-38.039368 -26.132717 -21.359015
-42.557003 -23.617176 -18.987427
-48.462013 -18.156279 -16.950928
-63.544743 -15.308209 -13.296365
-84.62706 -11.810853 -8.452095
-18.527115 -15.763602 15.549561
-32.026787 -12.399632 11.648743
-44.855484 -9.6188784 8.4251556
-62.259548 -8.876235 6.9042358
-79.648491 -7.7657304 3.0460205
-12.41183 0.35538885 24.983946
-25.874519 1.6577598 19.23093
-39.364101 2.1260123 14.162488
-53.671532 2.8554015 12.632446
-67.320236 3.4961874 10.300107
-16.923904 19.447035 16.04216
-29.398499 17.486687 12.747818
-41.651226 16.675632 8.4873657
-60.673866 16.084974 7.8708496
-77.822914 17.417402 3.5982666
-34.952774 33.567348 -19.847149
-39.957256 30.708179 -17.772629
-46.320793 26.004803 -15.95364
-61.979504 23.412069 -12.79987
-84.383949 21.798113 -8.8373871
-3.3663378 41.163052 -3.9240723
8.2732897 43.903164 0.84221649
23.626389 47.274143 2.3301086
34.832478 51.234612 -2.01091
46.553204 50.787281 -8.0146179
-6.1653557 -37.951859 -7.2087326
5.2823925 -41.961876 -1.6573257
19.656067 -46.603466 -0.8312149
34.120644 -51.587997 -6.1292801
44.797325 -50.515411 -12.437683
37.501186 -26.652761 -13.928436
39.059906 26.354908 -12.026245
ID=UAM_102039

LM3=131
62.683155 -11.831033 42.737579
-9.1019745 11.640007 33.814011
-17.737644 20.290874 23.315231
14.044632 38.600513 29.710648
17.679375 37.670975 29.897156
76.819427 43.14423 7.2316284
50.572254 57.517212 12.571671
-2.8289413 42.915165 -5.412159
-50.240158 21.098835 8.7339897
-104.22132 19.131735 -5.8407745
-96.364624 3.9461577 12.539917
-19.396683 -6.2245688 34.78273
96.501953 -14.857629 40.523193
62.85416 -14.357471 41.404007
-6.4617805 -13.686941 35.870178
-85.1455 -9.6283054 14.181671
-107.58833 0.28968617 -10.999039
-124.59174 3.1763256 -19.212626
63.074444 -18.18222 38.934341
-10.680054 -32.758045 15.344734
-16.755112 -33.491375 2.8175354
15.304508 -48.310944 -0.9593811
18.426117 -47.75914 -0.43429565
81.080368 -37.557003 -19.781372
50.92144 -55.089729 -26.719772
-2.6716385 -32.765133 -33.77533
-47.670261 -25.220798 -12.720039
-105.41943 -17.148422 -18.6147
-95.057709 -17.568663 5.1037064
-18.488327 -20.273294 29.690598
101.27454 -18.031055 -40.500145
101.27145 40.283276 -18.166052
128.66281 -9.0761585 26.432669
-87.264481 2.8153627 -16.354462
2.0786057 4.7618494 -17.220871
42.721138 4.0850573 -12.702942
68.52623 4.6099229 -15.123482
102.74483 9.9876413 -26.896774
117.50851 1.8709571 -31.747873
115.00986 -5.9960675 -20.774492
116.95202 2.0813367 -11.626065
116.66582 4.6961961 -10.372839
114.72002 16.92046 -12.772522
115.6488 19.099291 -26.473888
46.180695 -32.372433 15.903259
31.072765 -32.294621 21.039209
16.192581 -40.145935 25.017105
3.1956253 -34.004486 29.276611
-5.3300323 -31.934013 21.850555
58.693905 -25.192894 32.786907
38.215637 -31.237553 37.324219
19.674257 -30.276604 37.958359
3.816889 -25.426397 36.520901
-15.792923 -20.422068 31.111176
62.422276 -14.659385 40.953892
40.01783 -15.212927 43.221294
21.075909 -15.271361 43.218704
5.6257725 -14.591859 40.46674
-6.4617815 -13.686943 35.870178
57.648144 -1.9984645 41.126431
38.216328 0.31271535 48.036022
20.286369 -0.78822249 48.456409
4.3493962 -4.4045353 44.140186
-16.622025 -6.1514087 36.161865
44.261772 13.170828 32.963501
32.134674 10.734465 37.320724
17.619209 14.364288 44.44154
3.4501266 7.642942 43.717133
-4.9801254 8.5490999 36.718903
106.45612 -24.402332 4.5564275
94.762207 -29.440796 -0.26327047
81.316963 -34.590706 0.20542896
65.468895 -34.392376 5.6861658
47.64521 -32.517136 16.14283
123.21201 -19.298595 21.546331
100.92441 -22.038118 21.276352
84.933739 -26.566168 26.10037
70.870567 -26.430708 28.651396
59.799381 -25.029488 32.492332
127.93583 -10.05545 28.986393
104.45842 -12.939466 35.346035
86.1362 -14.5699 39.988457
72.463646 -15.084758 41.000317
63.553307 -14.283658 40.361008
121.76939 1.7102343 27.847704
100.81632 2.6680698 31.276943
84.227859 3.5147035 36.92421
70.180855 1.3515425 38.62582
59.024189 -1.6612445 40.838139
104.69019 16.618547 18.138998
93.005875 25.028423 17.24177
79.46846 27.760395 20.003082
63.919338 23.008417 24.681463
46.172668 13.307469 33.58519
-30.742798 -32.258022 -34.676472
-42.526703 -24.599926 -29.559002
-59.197708 -20.12875 -25.085104
-80.69735 -18.550705 -21.248127
-106.44009 -17.528391 -17.308315
-13.605256 -31.446924 15.509321
-31.784119 -26.573286 8.1615906
-50.853477 -22.125853 4.9467468
-74.534386 -20.687706 4.2240448
-102.46138 -17.929525 -3.0509186
-7.5196824 -13.448234 35.68187
-27.39959 -10.676755 25.321941
-46.9524 -8.7738266 18.462234
-66.455521 -8.381588 15.940368
-84.745392 -7.2113342 14.33049
-15.688446 11.795358 30.484528
-33.096725 9.7965746 23.589447
-52.270287 8.6896744 17.639221
-75.696487 9.2470608 14.830902
-101.89311 9.1328487 7.9719238
-35.657036 41.193417 -6.7522287
-45.74147 36.057171 -6.1273246
-58.899635 25.939192 -7.0830536
-79.687065 23.114353 -6.1828284
-104.59386 18.924078 -5.9841151
-5.7354202 41.534641 12.125092
7.2667923 44.888596 19.256622
25.201637 50.085575 24.856812
46.779022 56.804199 22.638855
62.576859 57.726631 14.497894
-4.87603 -41.882248 -17.86322
11.119507 -50.105244 -11.29583
24.702358 -55.775837 -11.35297
46.770508 -60.035217 -17.034195
64.458923 -55.217117 -24.910263
54.609062 -23.232084 -20.093491
53.199291 27.184723 0.079650879
ID=UAM_102057

LM3=131
-54.403709 9.1961584 41.029495
13.742699 -9.0006514 30.825317
18.414948 -18.592266 23.174927
-14.296188 -42.027077 23.243713
-17.368469 -42.157902 21.948273
-62.860291 -37.183388 5.8742981
-37.179298 -52.090015 12.134388
2.7264977 -39.703266 0.82085037
46.227577 -18.03303 8.3989334
94.678238 -16.577122 -2.616539
86.24765 -3.0101638 12.031342
35.519135 5.0740042 25.630386
-82.979935 13.991587 34.402344
-54.82317 15.924654 39.585358
10.871292 13.483072 29.995682
78.605621 9.4933796 12.566055
96.549973 1.5544573 -7.5574799
110.59615 -2.8561563 -15.87397
-55.134636 20.972254 36.767807
13.324776 31.513336 14.776108
18.712391 33.386761 3.5627651
-13.642532 48.407532 -9.5555267
-16.513155 49.528118 -10.090424
-63.267986 33.169422 -21.274643
-38.368515 48.177734 -25.733047
1.819222 32.282116 -28.318451
44.948792 23.157988 -8.3943481
93.957397 16.980684 -14.286163
85.63533 15.485576 5.6874847
35.437752 18.02277 20.681122
-86.878448 14.762233 -34.65102
-84.358688 -33.833588 -16.675148
-107.53644 8.9874239 20.602787
78.79911 -1.5990192 -11.760223
4.3599262 -4.4724274 -15.937531
-34.609787 -3.3806052 -10.687103
-56.24884 -5.0778956 -16.046021
-82.804787 -9.8536043 -22.901215
-95.844955 -0.7121141 -28.520866
-95.371666 5.1040468 -17.902821
-99.002136 -1.4265807 -8.5702496
-98.765678 -3.2968981 -7.3976097
-94.807472 -15.704213 -10.328026
-95.881775 -18.421362 -21.283384
-43.671104 32.547432 7.3474755
-31.647903 32.57687 18.519051
-14.510439 36.596676 20.118334
1.9216309 31.661905 24.656082
12.915062 30.994543 16.269165
-51.700493 27.82435 30.310905
-32.554264 30.356827 32.528885
-14.755121 30.323244 33.455853
1.4309504 24.522182 31.778296
30.361526 18.949526 21.925293
-54.452332 15.834812 39.581459
-33.102345 15.873076 39.661564
-15.041553 16.237736 39.220726
-0.55929321 14.941295 34.825047
10.49061 13.317896 29.95512
-51.436195 0.56587464 41.186241
-32.153538 1.8347911 43.370296
-14.454105 3.6087706 44.170624
1.6116514 6.2276611 38.845921
31.317471 5.7517109 27.106171
-42.178867 -17.895222 25.784864
-29.373814 -9.8619442 33.766956
-13.613475 -10.452345 38.97567
2.6842346 -3.0551028 38.246979
12.876125 -6.4663095 32.010757
-85.527168 26.350843 -5.039566
-77.755417 29.21851 -9.6761627
-68.962746 34.041931 -1.5770708
-57.783115 34.727165 2.4386134
-44.665977 33.091648 8.0362129
-100.45844 19.999741 14.677455
-85.699516 24.374666 20.129286
-73.510109 28.38048 25.523407
-62.254852 28.952253 28.564907
-53.067497 27.738043 30.36202
-106.18701 10.333108 24.634535
-89.93969 13.74862 33.972805
-73.927231 14.716148 36.802155
-63.010723 15.655486 39.230419
-55.611221 15.875565 39.554657
-101.51634 -3.8517139 24.521845
-85.482201 -4.346663 30.94693
-72.312958 -3.8244975 38.251114
-60.872932 -2.5029416 40.680939
-52.179428 0.44634536 41.149166
-85.907547 -21.928776 13.991744
-76.21389 -25.705421 15.69105
-66.117096 -27.533497 18.807482
-54.660114 -24.355604 21.933899
-42.17495 -17.885572 25.860918
34.143169 27.211349 -32.448681
43.913677 23.973356 -27.536406
56.18259 18.243313 -20.877571
73.759079 18.460711 -17.410652
94.548904 17.097601 -13.603143
21.229897 31.194773 7.9537258
35.376709 26.412901 7.7677765
53.843475 21.001766 6.2610626
74.903404 19.590256 4.5735321
90.407593 16.412756 -0.21612549
9.9758825 12.200875 27.754517
33.112354 11.371136 21.375648
52.128483 10.687624 16.975714
67.120888 9.6893768 15.036798
77.562164 9.4785147 13.182555
22.403229 -15.119444 24.289841
36.948044 -8.7175379 21.973618
52.600952 -7.8100386 16.090408
72.114532 -6.9950552 14.878784
91.381424 -6.8391714 7.9829712
36.66394 -35.567566 -3.255996
43.893673 -31.634819 -4.7599034
54.04454 -24.493132 -6.1700444
71.465179 -20.041838 -5.0529571
94.843918 -16.537155 -2.175133
4.4947953 -40.170753 13.283066
-8.198988 -43.448563 18.380676
-23.525623 -47.645935 19.643173
-34.909267 -50.974136 19.574509
-46.287045 -51.923832 14.232162
6.1039772 40.850216 -18.01683
-7.0744367 46.514427 -16.442314
-23.013685 50.972115 -16.668335
-40.038837 52.100399 -21.359314
-49.301949 47.966045 -26.909813
-44.054993 22.932526 -18.889984
-42.27586 -27.75445 0.33554077
ID=UAM_112672

LM3=131
32.65152 -52.996517 31.00351
35.441956 15.968408 -0.78829956
33.374207 17.796486 -9.6363335
47.33667 -14.144283 -21.345253
47.499023 -16.969261 -22.583931
24.240295 -67.011406 -31.873169
39.363487 -42.993027 -40.671692
16.895538 5.4824262 -38.626495
20.932312 46.079273 -14.519043
15.997986 95.661491 -15.623878
22.29953 88.149742 1.9215889
29.557037 26.244146 19.274811
27.552124 -91.702469 29.338379
31.66214 -53.151691 33.086441
26.910599 9.9650412 28.562195
16.919693 82.6427 12.008835
-0.057632446 95.999275 -1.9743652
-3.3385925 113.84135 -6.5910721
28.168961 -52.619518 35.322357
-0.65364075 16.675312 35.276672
-8.4567566 17.977413 32.876831
-26.587379 -15.013173 45.994843
-24.829342 -17.274094 48.031891
-34.428097 -65.800278 25.485168
-43.665237 -41.257732 39.852997
-37.663651 7.3144813 15.480621
-13.292496 46.538269 17.656265
-12.918289 97.421516 9.8655853
4.9194641 88.455589 18.239136
19.499649 27.198353 28.023178
-42.18108 -78.099625 -2.9213221
-3.3230779 -85.935684 -38.56535
14.663581 -114.50942 17.844952
-4.8354645 79.386856 -6.6728058
-11.107208 -0.24306086 -10.027435
-8.0566406 -34.193855 -6.9481201
-13.256012 -56.39677 -10.874496
-21.509338 -88.765434 -18.328171
-29.595886 -99.825928 -14.365101
-23.590237 -98.968498 -2.9366629
-11.029942 -101.95605 -5.6183124
-9.753356 -101.75327 -7.0577326
-5.0969195 -99.334068 -18.924267
-16.429516 -100.12992 -26.982037
-2.6683056 -37.102573 34.977371
7.0539093 -25.714746 38.773705
9.183773 -11.453375 45.007595
13.459763 2.5813606 41.775604
5.0241852 12.698146 36.930328
19.063908 -48.812645 38.821751
21.445442 -28.976288 43.850628
22.742367 -11.804988 41.843334
23.543846 2.3519161 35.706264
20.399841 24.130089 28.752213
32.009949 -52.603954 32.994736
32.807995 -30.206541 33.582005
32.38789 -12.251945 32.73391
29.74412 0.73782474 29.186529
28.298965 10.343991 27.084948
37.055885 -48.483364 20.043221
41.409351 -29.105371 21.491489
41.124115 -12.139567 22.759558
36.369301 2.1263211 23.436787
30.817276 22.508732 19.63089
32.957214 -36.447956 -1.0809473
37.020294 -25.082867 7.8954215
43.552975 -11.871063 9.2309484
41.58876 2.7623796 13.36264
36.406586 13.77055 3.7776947
-11.978069 -94.243256 20.876282
-17.601461 -81.76268 28.093508
-17.392818 -67.928032 32.42981
-11.508321 -53.641773 33.763313
-1.9255729 -38.241901 35.969704
5.741334 -109.61119 24.319048
8.4602423 -91.340012 31.100216
12.120442 -76.300606 37.916328
15.222877 -61.902142 38.876152
19.163395 -49.367352 38.737564
16.934126 -114.03523 19.966381
26.653347 -97.860535 28.139622
29.27022 -79.667847 30.328098
31.027411 -65.36528 31.896723
32.01416 -53.118431 32.950272
20.654421 -106.89044 7.9617467
27.258795 -92.049614 9.6876669
34.606583 -78.566826 12.722262
36.831059 -64.019653 15.875069
36.945412 -49.490685 19.752705
19.486713 -91.458038 -11.537865
23.600527 -83.799339 -15.419665
29.243191 -73.052971 -15.627592
31.723984 -57.799988 -10.538547
33.684837 -38.483578 -1.272362
-38.852604 33.967808 12.258778
-32.714397 42.911728 8.3858347
-24.981802 55.671299 6.3305221
-19.781549 74.691147 7.6886258
-12.360051 97.112877 10.622496
3.4355164 18.372375 33.689026
4.3860359 36.587231 26.776062
2.0077782 51.402599 22.841125
1.9700184 71.946007 22.056396
-0.45604897 93.285957 17.253952
27.989136 9.3411388 27.707365
22.736748 31.966091 20.485701
19.340393 51.627827 15.702192
18.170242 68.553436 14.455343
17.981234 81.76815 11.938479
33.243988 21.257404 0.84465408
28.364532 37.807312 4.3009472
24.643021 53.493183 0.92483521
24.541183 70.686707 0.71069336
21.292358 92.255638 -3.6038799
14.614749 34.585224 -40.51984
11.595033 42.078457 -35.046398
10.553986 54.361221 -27.884857
12.435357 72.832321 -22.14282
16.082636 96.079033 -15.140607
32.625412 7.7631607 -31.06884
41.527893 -7.2615643 -28.825714
46.395889 -25.962717 -31.052147
47.610825 -40.208088 -34.755508
40.485184 -53.240967 -41.102486
-30.389862 9.0538969 32.305969
-29.947456 -4.948988 39.927155
-31.678322 -21.043797 46.312927
-38.519707 -38.852306 47.657654
-45.838501 -52.526058 39.105194
-25.103882 -42.527958 14.631149
13.170364 -43.918476 -22.740618
ID=UAM_115907

LM3=131
-2.2617416 1.5619335 3.2710876
-2.4084435 -2.2902355 1.4099743
-2.6719723 -2.3982425 0.050978065
-3.8743706 0.76873964 -0.013107181
-3.9332523 0.89674729 0.18120003
-3.8943424 2.6695104 0.71095562
-3.9503994 1.7223814 0.018836021
-2.8679695 -0.32808921 -1.2126379
-2.1378736 -2.658426 -0.069911003
-1.4129858 -3.9320047 -0.94085217
-1.0151815 -4.7888322 0.78810453
-1.4159217 -3.2433794 1.7710896
-0.50692368 4.7766471 3.0124979
-0.73877001 0.71499079 3.0869188
-0.58225894 -2.7599878 1.9282589
-0.42804599 -4.6655931 1.0786743
-0.31659591 -4.3444495 -0.24919605
-0.34089217 -4.8574991 -0.45790195
1.8782569 1.5647587 3.145606
1.457303 -2.1854467 1.5329361
1.6127481 -2.5591843 0.37853861
2.8088045 0.89133757 0.20519733
2.9322081 1.0738288 0.43133473
2.8282585 2.669482 0.89995718
2.9167757 1.848591 0.20238018
1.986938 -0.029061666 -1.0268126
1.4114656 -2.5413747 0.11692858
0.82387543 -4.0941057 -0.67341852
0.2857852 -4.6572666 0.94746399
0.48987031 -3.403029 1.8189468
1.5964606 5.3482151 -0.33168501
-2.7449725 5.234901 -0.37834477
-0.57620239 6.0112047 2.8262563
-0.37779212 -3.3633523 0.19598961
-0.57410216 0.75832522 -0.46032143
-0.5754863 0.92845881 -0.28484058
-0.46404445 3.1965075 -0.43051052
-0.37960768 5.2795382 -0.39618206
0.056532741 5.8078966 -0.27210665
1.0656544 6.1483898 1.0521677
-0.54413092 6.3325424 2.2365744
-0.69431484 6.3304586 2.2041926
-2.053282 6.140049 0.97810131
-1.1636367 5.7260003 -0.31316137
2.2847691 0.8143124 2.2480793
1.8816969 0.033265766 2.4566593
1.2485805 -1.3006148 2.4500389
1.289552 -2.1143997 2.105648
1.3844051 -2.585351 1.4726458
0.91284323 0.98821145 3.2743626
0.60084343 -0.18036063 3.1945019
0.40673468 -1.4571395 2.7660818
0.60592651 -2.2787204 2.4580374
0.5221386 -3.0504365 2.018692
-0.87030172 0.81616479 3.1444607
-0.5935092 -0.20999637 3.0629997
-0.61321545 -1.4695835 2.5959883
-0.55322886 -2.1669018 2.1990519
-0.61136794 -2.7592077 1.9445791
-2.1930506 0.93300503 3.2110987
-1.8652792 -0.21951927 3.0773516
-1.4835194 -1.4950101 2.6927233
-1.4348521 -2.3375061 2.3821697
-1.4183502 -3.0913012 1.9269657
-3.2259912 0.69900161 2.3321414
-2.8574257 -0.25536469 2.3402014
-2.3361311 -1.3634601 2.274045
-2.2279296 -2.2492132 2.0335331
-2.2968578 -2.6803696 1.4713583
1.901876 5.1188145 2.4155264
2.5642948 4.115438 2.032814
2.7782707 2.8580763 1.9361691
2.7213745 1.7101269 1.821537
2.3343964 0.98918372 2.3847775
1.0304384 4.9816194 2.9850016
1.1545486 4.0499597 3.2513466
1.2666144 3.1610045 3.3914232
1.2687416 2.369458 3.3903379
1.0634642 1.6088358 3.3157854
-0.31224164 4.8979993 3.1280041
-0.31926966 4.2647667 3.0700693
-0.39432955 3.3857296 2.9925613
-0.6894204 2.6241152 2.9715767
-0.74341971 2.1815934 2.9675426
-2.1094954 5.1680927 2.8474941
-2.4276395 4.0979166 3.094821
-2.4887781 2.9891748 3.2623005
-2.5726635 2.1166921 3.242424
-2.6436601 1.4619482 3.1853848
-3.0451818 5.0291815 2.3518019
-3.7047939 4.1909118 1.7140331
-3.7663612 2.6955864 1.7633791
-3.7332602 1.651251 1.6936879
-3.3653269 0.93668139 2.3132248
1.6431646 -2.0745516 -0.70085382
1.393733 -2.3866508 -0.72000456
1.1394396 -2.7485235 -0.60331583
0.9188242 -3.4236319 -0.6165657
0.84795094 -4.0635099 -0.64969778
1.324585 -2.9057808 1.2627974
1.0672092 -3.319108 1.1672397
0.72093391 -3.6589174 0.9789319
0.54163361 -4.2144046 0.78872395
0.43663502 -4.7414608 0.398592
-0.52139181 -3.0818219 0.40008354
-0.42366147 -3.55093 1.7117662
-0.43051791 -3.9208801 1.5306616
-0.39460802 -4.2791328 1.3107939
-0.45650333 -4.7157211 1.0359802
-2.1746283 -3.0624838 1.3875113
-2.0962901 -3.2528555 0.98085904
-1.6934233 -3.6518929 0.79256725
-1.350646 -4.2209721 0.60400474
-1.1175823 -4.8061051 0.30412269
-2.4442577 -1.8346648 -1.1844742
-2.2710409 -2.2560401 -1.0054512
-1.9928646 -2.7375109 -0.72517014
-1.5632825 -3.327354 -0.6973629
-1.404851 -3.9760168 -0.89048958
-2.8908033 -1.0252906 -0.92664814
-3.4352055 0.17951772 -0.73313296
-3.9298954 1.171746 0.027772427
-3.986495 1.6818223 0.23438454
-3.9847403 2.2277639 0.33307934
2.0547867 -0.65585357 -0.91375542
2.5885906 0.48969966 -0.38449883
2.8976412 1.2953929 0.24736047
2.9174786 1.7747892 0.41912109
2.9152794 2.3399088 0.51609093
2.5385008 2.1706996 0.48101139
-3.5449896 2.087816 0.29328537
ID=Scras_d40

LM3=131
3.1314611 0.53589481 -2.5369682
0.70308876 -1.2895678 -5.3226786
-0.14294386 -3.1729259 -4.9281502
2.3372011 -3.1893637 -1.9518561
2.5081234 -3.0229871 -1.97895
3.2648716 -2.271832 0.10893965
2.6920099 -3.0279939 -0.80410695
0.16204214 -4.0432177 -2.6067572
-0.53098857 -2.990078 -5.371376
-2.6154084 -3.3919549 -7.0110478
-2.5233154 -1.8884794 -8.7380133
-0.50951004 -0.69525057 -6.599534
3.4029675 3.06496 1.6485496
1.8912668 2.2196646 -2.4086108
-1.0238142 0.051352479 -5.934557
-2.7983456 -1.4049405 -8.6103487
-3.7340498 -2.4386516 -8.2377195
-3.9059343 -2.5396266 -8.3338385
-0.074651718 3.7797797 -1.979763
-2.3210044 1.701767 -4.8773437
-4.214468 0.77984071 -4.2997112
-3.6718054 2.7486954 -1.0322294
-3.5174294 2.980258 -1.0024362
-2.4073153 3.4464848 0.9087286
-3.2940788 3.023422 0.20042372
-4.6238747 0.4822773 -2.1872749
-3.9831371 0.36766925 -4.9379673
-4.6360464 -1.5037199 -6.7328424
-3.4050446 -1.061697 -8.6409464
-1.7381759 0.60207051 -6.2762146
-1.041883 1.8248471 4.0286961
2.2431159 -1.5410261 3.5103741
3.5043368 2.8602302 3.078352
-2.8218327 -1.6956164 -6.6294703
-1.3331418 -0.91452944 -1.4720774
-1.0564194 -0.68463951 -1.4250002
-0.22807503 -0.319085 1.516551
0.45119381 -0.017119249 3.6099367
0.22673178 0.66406965 4.3480139
0.62536621 2.5271575 4.4083834
2.9480367 2.2905724 4.0274706
3.0552812 2.1336555 3.9999285
2.9929948 -0.049882513 3.993681
1.1546264 -0.35961905 4.1616316
-1.7166562 3.4139926 -2.0462475
-1.3939891 3.0471356 -3.0630455
-1.302176 2.3320668 -4.405767
-1.6863503 1.9025475 -5.0946398
-2.5544758 1.4868745 -5.3010778
0.50104189 3.5395811 -2.0632439
-0.0311203 2.6257589 -3.7718725
-0.49532223 1.9486622 -4.7049866
-1.2363834 1.0388497 -5.884594
-1.6274443 0.84396529 -6.1693888
1.8701396 2.2303874 -2.4261856
1.195559 1.9243145 -3.6920819
0.22254467 1.0700564 -4.8813953
-0.47546768 0.58431989 -5.5786991
-1.0210361 0.058917549 -5.9136248
2.9984579 0.96080458 -2.5334711
1.9294853 0.70542991 -3.986331
0.87238979 0.47549301 -5.0469055
0.063063622 -0.15952821 -6.0216208
-0.44740868 -0.68349636 -6.4674158
2.7049942 -0.84803575 -2.8209245
2.2207994 -0.48536402 -3.6061153
1.3411808 -0.44783959 -4.717144
0.75747204 -0.86033589 -5.5130968
0.32092762 -1.4831545 -5.8926678
0.91976237 4.2117906 2.8503809
-0.63053417 4.1639075 2.3250773
-1.2390051 4.1639376 0.51964188
-1.7135484 3.782887 -0.82181168
-1.5029612 3.6013682 -1.8983886
2.0371387 3.9726322 2.2795644
1.5512595 4.1483517 0.93173099
1.063117 4.1714773 -0.10325003
0.69121456 3.9277086 -1.0773971
0.61197519 3.6840971 -1.5772963
3.3676748 3.1199031 1.7176051
3.1617079 3.0365458 0.94780684
2.7608833 2.7827549 -0.021175385
2.4754152 2.5595663 -0.67655659
2.1621628 2.2680969 -1.5180326
4.2351265 1.4252441 2.1778922
4.2343864 0.94061399 0.74593401
4.0797138 1.0191766 -0.47505832
3.7035294 0.91977227 -1.3670807
3.3397179 0.90123641 -1.9619923
4.4253206 0.31442168 2.2590075
4.1584692 -0.93492067 1.4579902
3.896122 -1.1333573 -0.33557105
3.1720915 -1.2924757 -1.6802194
2.9112368 -0.69788635 -2.717905
-4.7223635 -0.14890884 -4.2106304
-4.526969 -0.45116481 -4.7385483
-4.2816076 -0.67453557 -5.2140703
-4.388072 -1.0481309 -6.088511
-4.6320133 -1.5040274 -6.7158294
-3.0446565 1.2260102 -5.5108223
-3.0394106 0.56063968 -6.3358736
-3.1406431 -0.12064493 -7.0518579
-3.5700397 -0.67563426 -7.7660575
-4.0071564 -1.3828012 -8.4631615
-1.2025199 0.15642692 -6.2483454
-1.6158805 -0.25120336 -6.9284687
-1.92624 -0.60497659 -7.4642611
-2.3505583 -0.92522663 -8.0354834
-2.7794337 -1.3987687 -8.6066494
-0.001531601 -2.1071339 -5.9957275
-0.83392811 -1.972386 -6.6568871
-1.4858742 -2.0664825 -7.263793
-2.1430178 -2.3264413 -7.9637461
-2.7656651 -2.5330174 -8.5642328
-0.86172295 -3.9513762 -4.1653919
-1.091814 -3.7748892 -4.7276049
-1.4011288 -3.3919852 -5.3716965
-1.9669676 -3.0679324 -6.20508
-2.6221955 -3.3942692 -7.0134611
-0.1529808 -3.691998 -3.9221339
1.0074878 -3.879946 -2.5656543
2.525239 -3.143518 -1.4990497
2.8050108 -2.8806005 -0.93807471
2.9606695 -2.7584963 -0.31007767
-4.5495963 0.62788856 -2.9544661
-4.355773 1.7384149 -1.4796572
-3.5846691 2.9076669 -0.72772759
-3.2137933 3.1242537 -0.11586046
-2.8549137 3.2400222 0.63742411
-2.7135527 2.7343109 0.34055901
2.4122 -2.4663508 -0.4948349
ID=Scras_d50

LM3=131
-2.0900841 1.4397899 3.860527
-2.3932867 -3.2468045 2.083056
-3.3530807 -3.4515471 0.21145546
-4.5754328 0.14156301 0.44196936
-4.4985142 0.23327523 0.83901858
-4.3101835 2.5231929 1.1438437
-4.571002 1.3707726 0.25298882
-3.5965557 -1.0726565 -1.1877842
-2.5763159 -4.2066164 0.35966778
-1.5127459 -6.7444549 -0.26295745
-0.34742701 -8.0559645 1.2084045
-0.91518795 -4.5273333 2.448494
-0.24841404 5.6166267 3.7084427
-0.029071569 0.81826907 3.9531002
0.086529255 -4.0058236 2.3603158
0.11317578 -7.605361 1.3758316
0.077648938 -8.0654173 -0.10050964
0.13159269 -8.3554764 -0.27450371
2.1392622 1.5511575 3.7169361
2.4914398 -3.2621887 1.850647
3.2054653 -3.2464905 -0.10225964
4.3245792 0.38240036 0.23358893
4.296032 0.5674758 0.63261056
4.0043192 2.5797279 0.93164253
4.3027658 1.7622656 0.18151665
3.228857 -1.3077466 -1.4925098
2.3522205 -4.0035172 0.17063713
1.5618057 -6.807004 -0.51278877
0.74457932 -7.8912044 1.1649222
1.0687594 -4.4598489 2.4124069
2.3511443 5.2993298 -0.64826697
-2.6885393 5.4912605 -0.58636236
-0.22529745 6.3908672 3.4326706
-0.015391529 -5.9423866 0.063764572
-0.19054496 -0.08828716 -0.78383255
-0.19386351 0.027749464 -0.47298813
-0.24632078 3.0532961 -0.43652725
-0.17137444 5.3552914 -0.31313562
0.71576685 6.1311908 -0.37643957
1.6830107 6.7044287 0.94516051
-0.045607775 7.0035472 2.4085693
-0.26424617 6.9917302 2.4017012
-1.9840879 6.6957703 0.87229967
-1.0828638 6.1742935 -0.34297276
3.0241299 0.26762247 2.4955006
2.3480186 -0.73950708 2.9044752
1.9600115 -1.8599497 2.7803926
2.0892391 -2.9248075 2.3954
2.2130184 -3.5783901 2.1038733
1.6532021 1.4725696 3.8218555
1.353683 -0.59582156 3.6425037
1.162184 -2.1070278 3.213829
1.2744694 -3.188988 2.8878345
1.1079774 -4.2026515 2.5210962
-0.018200159 0.71579051 3.9910002
0.079176664 -0.50311857 3.8947115
0.045871973 -2.1639934 3.2254877
0.058486044 -3.1321762 2.7750244
0.065318048 -3.896749 2.4213638
-1.7677011 1.4443976 3.8898973
-1.4335428 -0.71045738 3.7228298
-1.0495924 -2.2885373 3.2834873
-1.1488025 -3.2633395 2.9884367
-0.92605728 -4.3197322 2.5508261
-3.1743784 0.28082788 2.8390999
-2.4267635 -0.81041831 3.1195183
-1.9702878 -2.0444791 2.9071407
-2.1497197 -2.9809575 2.4728966
-2.2936635 -3.6418068 2.1432123
2.4067395 6.1030822 2.5849018
3.3891821 5.0753851 1.9866295
3.7237539 3.1872683 2.297965
3.5555706 1.7021072 2.431798
3.1475945 0.67096269 2.5880346
1.3884203 5.8685822 3.2472
2.0028899 4.6278353 3.4606285
1.9802997 3.5391695 3.7319059
1.9111283 2.5429003 3.7898598
1.721837 1.8094459 3.7694426
-0.23106909 5.6664972 3.7134819
-0.27805662 4.8951039 3.3985481
-0.27597857 3.8217728 3.2721233
-0.33599424 3.1168201 3.2272835
-0.063929193 1.1187338 3.8562293
-1.9777894 5.9912663 3.1167793
-2.4317377 4.5820651 3.4876862
-2.3037322 3.5019579 3.8136406
-2.1471889 2.5826001 3.8948574
-1.8842785 1.7677792 3.8290472
-2.9081221 5.8036604 2.5385184
-3.8411922 4.4665318 2.1492372
-4.0245857 2.7945328 2.5014591
-3.793231 1.3153491 2.4137497
-3.4613247 0.85542458 2.6997502
2.6741982 -3.60923 -1.1186562
2.3786907 -4.2520003 -0.76388216
2.093359 -4.858798 -0.57813168
1.8299351 -5.8699403 -0.36481762
1.4864998 -6.750206 -0.55758476
2.4301472 -3.9760466 1.6328268
1.8570614 -4.9862938 1.5875425
1.3964138 -5.9418545 1.2209682
1.270052 -7.0651388 0.8299861
1.0173192 -7.9935679 0.49714279
0.10087824 -4.2471318 2.289887
0.18668574 -5.392457 2.0776129
0.15381485 -6.1234717 1.8885403
0.14568108 -6.8807116 1.6510086
0.10680425 -7.6149292 1.3704948
-2.5006104 -4.1396308 1.6366415
-1.8031311 -5.0816545 1.5073652
-1.2242317 -6.1421938 1.223218
-1.030159 -7.1512036 1.0104151
-0.7766819 -8.0622826 0.64246655
-2.9617958 -3.3268094 -1.1077385
-2.7044754 -4.0933013 -0.66857696
-2.2679653 -4.7106385 -0.41843128
-1.8386097 -5.719532 -0.21974438
-1.4898071 -6.9466996 -0.23903161
-3.5170975 -2.0325055 -0.94493556
-4.3207703 -0.67607141 -0.3743428
-4.5783119 0.59907085 0.37324071
-4.6481667 1.1743284 0.47852278
-4.5742512 1.9084243 0.59809256
3.2751141 -2.0772829 -1.0361571
4.0666084 -0.46767041 -0.55738521
4.3422356 0.79285318 0.27973795
4.3562565 1.5033238 0.46108961
4.272192 2.2456088 0.48480368
3.6767397 1.8793147 0.62803268
-3.9922085 1.7360426 0.67874908
ID=Scras_d53_approx

LM3=131
-2.42027 0.57733232 3.3439751
-2.3103142 -4.2600665 1.9241791
-3.3929815 -4.7696323 -0.4071095
-4.7702389 -0.93662667 -0.028290153
-4.7194319 -0.81232941 0.29668897
-4.23349 2.1557682 0.35720062
-4.6937971 0.85713643 -0.3605957
-3.8779001 -2.6199803 -1.8969481
-2.6546574 -5.5814424 -0.2777338
-1.6312799 -8.7459011 -1.0632889
-0.64048195 -10.234518 0.63493538
-0.78846979 -5.9327159 1.9404421
0.2097261 5.2431531 2.9708595
-0.068860292 0.44430459 2.9712868
-0.14802748 -5.5894542 1.95961
-0.18612766 -9.7906961 0.78962231
-0.21593142 -10.257624 -0.80192566
-0.13080835 -10.648767 -1.0328922
2.6571419 0.31756908 3.368803
2.1986961 -4.4781551 1.92033
3.295475 -4.9801059 -0.28497815
4.9281349 -1.1602738 0.21863174
4.8770981 -1.0356135 0.47169113
4.4832687 2.2031131 0.49785423
4.8158894 0.81287545 -0.15498972
3.7476082 -3.499474 -1.7559066
2.4493399 -5.6197195 -0.24876122
1.4506035 -8.756711 -0.85776615
0.44752502 -10.084459 0.67084217
0.70885706 -5.8688283 1.9840221
2.8952579 4.6657963 -1.6512232
-2.370122 5.0138955 -1.5932193
0.31802225 6.1721063 2.6492176
-0.057982326 -7.9269481 -0.47151566
0.10299468 -1.4995718 -1.1360798
0.062008917 -0.94803298 -0.84384918
0.083565414 2.3681104 -1.2175274
0.24783278 4.7857704 -1.5074302
1.3112614 5.605258 -1.5634836
2.2572556 6.1417556 -0.13392138
0.49893808 6.7237463 1.513839
0.14578772 6.7486696 1.5161889
-1.5934222 6.3401108 -0.024576187
-0.6923219 5.6906042 -1.6565034
3.28969 -0.85388756 2.3737249
2.7357483 -1.6971401 2.6115713
2.0303512 -3.279222 2.6600151
1.8817053 -4.3598404 2.3462563
2.0483878 -5.11097 1.7993965
1.9695139 0.39066067 3.3523293
1.4740493 -1.6010181 3.5024815
1.0013123 -3.4221256 3.0411167
1.0278155 -4.5692372 2.6559172
0.84470987 -5.6574097 2.1396446
-0.078304946 0.28720096 3.0144978
0.016963243 -1.4656299 3.6117229
0.0040750504 -3.3881202 2.8837719
0.025242627 -4.5256271 2.4051476
-0.16412961 -5.4623389 2.0500546
-1.960677 0.5156126 3.4066086
-1.5695071 -1.5775471 3.4117489
-1.0456668 -3.3567996 3.0219193
-1.0195546 -4.5302877 2.6475096
-0.93417096 -5.6474624 2.1053905
-3.0815706 -0.80683917 2.2569332
-2.5670633 -1.6450747 2.5504475
-1.9965584 -3.1484008 2.6727219
-1.831156 -4.306426 2.4263287
-2.174078 -4.9145799 1.7780914
3.0621328 5.4208183 1.5604
3.7810612 4.3496661 1.3438921
4.1138096 2.556648 1.8427992
3.8797693 0.77244776 2.2248955
3.4183264 -0.51767826 2.2850533
2.0000048 5.490694 2.4803047
2.5937068 4.1371837 2.7413864
2.4644239 2.7019916 3.368576
2.3613532 1.740876 3.4362278
2.0457041 0.93008494 3.3290653
0.25458103 5.2604966 2.9764137
0.10603714 4.3519397 2.7333164
0.11810005 3.2562141 2.6555691
0.011580646 2.4103441 2.677351
-0.092119753 1.4462358 2.8064919
-1.5981007 5.6969728 2.3952579
-2.1425614 4.1982985 2.803194
-2.2676506 2.9502101 3.2206755
-2.1988783 1.8193815 3.3499699
-2.0786481 0.9681558 3.3331614
-2.5102863 5.6272259 1.7543612
-3.5655651 4.2085147 1.2317438
-3.7935648 2.3935978 1.8459682
-3.6615076 0.84546816 1.9394798
-3.2246275 -0.28332087 2.2716179
2.8285999 -5.5453215 -1.5156808
2.4201012 -6.1646285 -1.2324991
1.97756 -6.7297273 -0.89840698
1.6755886 -7.8142967 -0.77567482
1.4140568 -8.8362799 -0.95410538
2.3692441 -5.6952424 1.1812172
1.7882805 -6.5378046 1.030139
1.3333397 -7.7421947 0.62983346
1.1135311 -9.1675377 0.2259891
0.72057152 -10.32683 -0.11107516
0.26410627 -5.6723628 2.0290966
-0.025265217 -6.8009973 1.6401243
-0.053458214 -7.7828794 1.4282131
-0.087800026 -8.8689041 1.1614313
-0.15659761 -9.7684307 0.79493237
-2.5308666 -5.410089 1.1987305
-1.9651031 -6.4074273 1.0106239
-1.3755531 -7.573617 0.82246113
-1.2619915 -8.8969698 0.52652931
-1.066885 -10.274398 0.030817986
-2.9242077 -5.1518121 -1.7501043
-2.7126837 -5.7716298 -1.45648
-2.2793427 -6.3595152 -1.1946167
-1.8638058 -7.4888511 -0.86671352
-1.6389561 -8.9684153 -0.9505024
-3.7383232 -3.4161949 -1.5593672
-4.5832386 -1.7641156 -0.89949036
-4.7922411 -0.30173486 0.0098433495
-4.7053528 0.49340409 0.051992655
-4.5230408 1.4486756 -0.053438663
3.5893593 -4.0496759 -1.2796342
4.6127977 -2.2222338 -0.80947709
4.9709835 -0.5591011 0.13349164
4.9132729 0.46563444 0.18917692
4.7274609 1.4409902 0.11084294
4.1249294 1.0692276 0.068756104
-3.835794 1.1275184 -0.076536179
ID=Scras_d60

LM3=131
-5.2388639 -18.683611 -1.0770779
-8.9129925 -13.637863 -14.362221
-12.474079 -5.1323032 -18.03919
-21.131802 -8.6268597 0.23379707
-20.36927 -11.091671 2.7848043
-17.376553 -13.292193 27.122437
-23.635185 -4.2653503 19.534605
-15.550076 6.186173 -8.7341843
-9.5792542 -1.0785935 -20.165588
-7.118309 3.4958758 -27.820629
-3.2445211 -5.0774279 -36.897106
-7.6456614 -13.686116 -16.290462
0.15082359 -17.483891 27.438156
-0.27352238 -18.590485 6.8751431
-0.78642082 -14.775337 -13.769308
-0.89692461 -5.1485019 -38.456501
-0.73245621 2.2706542 -37.051605
-0.88327789 3.6768699 -37.998436
5.0785666 -18.679701 -1.827961
8.7056103 -13.063674 -13.57998
11.667084 -5.6290288 -18.276276
20.980118 -8.6975222 -0.059867859
19.988281 -11.657937 2.6639862
18.182005 -14.391569 26.005358
24.579773 -5.9673243 18.892569
16.068352 5.7638392 -9.5190687
8.483078 -0.61099601 -20.654648
6.7327042 3.5732265 -27.813869
3.0689392 -5.1447134 -36.880524
6.6622066 -13.396116 -17.225187
11.503202 9.5347395 31.7024
-8.9634724 10.249972 32.002029
0.12105966 -13.345919 34.423626
-0.17438889 2.4247246 -27.31797
0.65024209 3.592062 1.286335
0.65652895 2.4972031 6.4444942
1.0131711 4.3732257 22.528505
1.1229069 5.1602454 31.86121
5.4372435 5.3146758 34.74218
6.5042143 0.57477385 35.359028
1.7028383 -3.0203846 36.563953
0.21277487 -2.9523299 36.577408
-4.2492213 0.80284333 35.457329
-3.3611293 5.7674437 35.001488
4.4118166 -19.064278 -1.3457441
4.5373011 -17.817915 -5.6676426
5.1638355 -16.343273 -8.572834
6.4407425 -14.92689 -10.927155
8.5797501 -13.246219 -13.466436
3.2329662 -19.421078 3.9629321
1.8760853 -17.410048 -2.4193964
2.0365705 -16.290304 -6.2673535
3.2768173 -16.341885 -11.430538
6.4083309 -14.165768 -16.447821
-0.029760361 -18.441019 5.9720836
-0.18920612 -17.391043 0.85912418
-0.12451029 -15.8094 -5.3987241
-0.52238941 -15.077545 -10.360996
-0.80198908 -14.823954 -13.306939
-3.7530689 -19.359623 4.0353279
-2.6362071 -17.302172 -2.2392092
-3.0468295 -16.502028 -6.4504571
-3.8687196 -16.072392 -11.662697
-7.0294271 -14.53568 -15.572773
-5.3295469 -18.480734 -2.1353283
-5.3020253 -17.60235 -5.1953144
-6.029624 -16.487469 -9.4636135
-7.3534622 -15.226972 -11.474926
-8.7201185 -13.835793 -13.597076
4.1230793 -11.449487 36.153214
4.9608116 -13.807119 28.313141
8.5252647 -15.800423 20.141346
10.44305 -12.783986 11.498274
4.8035831 -18.657814 -0.20904541
1.6116705 -11.590034 36.251183
2.9046834 -14.473598 27.875648
4.4710693 -17.307199 20.635319
4.8694553 -18.234976 12.753488
4.0415239 -18.690962 4.812429
0.0051612854 -11.715617 36.240356
-0.089519829 -18.006231 26.611103
-0.19178629 -19.13183 19.862215
-0.43590355 -19.095053 13.016973
-0.25902939 -18.712433 7.7469978
-1.7617693 -11.253361 36.033272
-2.5464759 -14.080709 27.964849
-4.6894054 -17.298258 20.67045
-5.4330063 -18.005383 12.757059
-4.2322798 -18.856504 4.9788842
-4.3153057 -11.061295 36.958801
-4.9180474 -13.249607 28.408632
-9.1908951 -15.042589 20.218113
-10.966091 -10.074332 11.598556
-5.5132294 -17.854691 -0.16924858
11.34758 5.1059937 -13.370098
10.786751 4.5775657 -16.558514
9.9194717 3.3726842 -19.427814
7.3627243 3.7343588 -22.93429
6.6720123 3.6678512 -28.200567
9.627861 -7.6851025 -18.979755
6.8531036 -5.2362771 -27.277487
7.9719238 -6.185082 -23.041271
5.6323318 -3.9566169 -31.306084
4.3500671 -2.1101174 -35.817387
-0.78613949 -14.600992 -14.341776
-0.84974957 -14.10351 -17.976585
-0.89505482 -12.359081 -23.012985
-0.81415987 -9.1168737 -30.537161
-0.98233604 -5.0504198 -38.510365
-10.697995 -6.8902454 -18.883774
-8.7729168 -6.29456 -22.508423
-7.3673248 -5.7648392 -26.460945
-6.1356354 -4.3205566 -31.632408
-5.0993118 -1.8852021 -35.653915
-11.370239 5.4199457 -12.477262
-10.408478 4.7234097 -15.312586
-10.485397 3.633605 -18.554634
-7.7615814 3.0960786 -22.380638
-7.0278702 3.4696496 -28.309664
-15.415977 1.8477008 -12.668926
-21.034813 -2.3761928 -5.1843309
-22.293007 -7.6018624 3.763236
-22.880424 -8.5820007 13.209281
-22.835335 -8.7313137 22.018394
15.449326 1.2338837 -13.269934
21.352478 -3.9472313 -3.8476658
22.210144 -8.5871372 4.6675453
22.976746 -9.9347935 13.596215
23.146599 -9.667985 22.204174
16.100622 -5.0897074 16.237526
-16.327198 -4.3713665 16.959187
ID=Tvul_adult_digimorph

LM3=131
2.5296359 -0.24835095 2.9724216
2.2018394 3.5865343 1.5641046
2.8259935 3.5404296 -0.17707853
3.6057787 0.57295382 -0.1790266
3.6291981 0.46106815 0.05015564
3.6022692 -1.6225516 0.45261192
3.7338562 -0.79013914 -0.12799358
2.9610233 1.7863535 -1.432466
2.3144078 4.2153525 0.075382233
1.2525263 6.1187301 -0.73406917
0.67922783 6.9733973 1.1187215
0.94485998 4.6679273 1.9860725
-0.0055932999 -4.0356455 2.9163179
0.32817793 -0.047223717 3.1586657
0.017698526 4.3117352 1.9578886
0.10087965 6.7943883 1.2416468
0.10148001 7.0257716 -0.098986149
-0.044841051 7.2029934 -0.23911381
-2.4416571 -0.3503167 3.0186996
-2.0424552 3.5088949 1.6802254
-2.852952 3.2314703 -0.31241155
-3.5549698 0.13143477 -0.020861626
-3.5692272 0.3623504 0.1175108
-3.5572767 -1.7033926 0.5936079
-3.5900769 -0.62284285 -0.11655903
-2.8791761 1.5452188 -1.293218
-2.0406494 4.2228546 0.092640907
-1.2828979 6.0906482 -0.67113733
-0.60923147 6.8413243 1.2283964
-0.90382838 4.7739382 2.0486317
-2.4428766 -4.1164002 -0.8722043
2.3418794 -4.2650752 -0.86419642
0.038121879 -5.2163377 2.5532064
-0.021125257 5.2912469 0.18880653
0.050205708 0.65588427 -0.72132874
0.04624027 0.47579098 -0.47741032
-0.025170207 -2.0714853 -0.82809067
-0.19233125 -4.3376832 -0.82204175
-1.0457137 -5.0084901 -0.97715116
-1.6963499 -5.3638196 0.1016202
-0.025166869 -5.5976591 1.7486746
0.29229724 -5.6033797 1.6903687
1.5566063 -5.5312066 0.24879992
0.74461001 -5.0436459 -0.76807737
-3.0059371 0.4499518 2.3149948
-2.5112758 1.2962043 2.3643746
-1.8662615 2.3730576 2.4709344
-1.8238742 3.3441801 2.1764884
-1.9393549 3.9395001 1.6814308
-1.5120341 -0.1677209 3.1515799
-1.1419675 1.2512977 3.1733236
-0.908728 2.5207226 2.826623
-0.88934529 3.6236012 2.50773
-0.81856275 4.5079284 2.1057234
0.47677982 -0.043930959 3.2003651
0.2484411 1.1735128 2.8648958
0.071561016 2.5942202 2.5643458
0.010991707 3.6093147 2.2489343
0.0089396238 4.3516741 2.0456066
2.0911741 -0.15828158 3.0942945
1.6907351 1.2140906 3.0641699
1.1650603 2.5993428 2.7898402
1.1348734 3.6093483 2.4978476
1.0099465 4.4886966 2.1132898
3.0962648 0.40691218 2.0965948
2.7877598 1.1463969 2.1781874
2.0193567 2.3380363 2.4237828
1.9470265 3.4134729 2.126801
2.1619205 3.8611727 1.5474672
-2.6280751 -4.2656689 1.878335
-3.2504616 -3.2166204 1.4983292
-3.4731054 -1.87974 1.7652149
-3.4052191 -0.52508599 1.7372913
-3.1031408 0.12951826 2.218061
-1.6648717 -4.3828731 2.5657463
-1.7708638 -3.2572651 2.9134283
-1.8028359 -2.2229793 3.139163
-1.7914813 -1.398784 3.1679049
-1.6556692 -0.67076015 2.9713678
0.054681957 -4.1227455 2.9299278
0.081859231 -3.4336548 2.6921597
0.17364407 -2.4365041 2.643218
0.23823166 -1.7105711 2.6520052
0.12716109 -1.2849848 2.7243776
1.7640142 -4.4031911 2.5445976
2.2059298 -3.2315671 2.7467213
2.4366007 -2.2135351 2.9330864
2.4264154 -1.4388307 2.9928627
2.3097825 -0.67237687 3.0190077
2.6342525 -4.2792554 1.9710531
3.2049665 -3.756536 1.3584177
3.5297956 -2.0168924 1.5329576
3.4874563 -0.53379875 1.5580025
3.2074318 0.092569619 2.0585823
-2.414289 3.4044504 -1.2028904
-2.0466661 4.186492 -0.82221901
-1.7247925 4.6849771 -0.65393925
-1.3287802 5.3961163 -0.47885609
-1.2788582 6.0405107 -0.6875267
-1.9950132 4.3294439 1.2727242
-1.6256514 4.8967361 1.2624059
-1.1998491 5.5167532 1.0578585
-0.990839 6.2612643 0.89713097
-0.81977558 6.9324317 0.57961082
0.11653042 4.5267019 2.0209427
0.041907765 5.165906 1.8886204
0.064950585 5.7545905 1.7184868
0.12005229 6.2672124 1.5341549
0.10062493 6.8394766 1.2135153
2.1587539 4.3168173 1.1248827
1.678072 4.986515 1.0167303
1.29177 5.697598 0.83701611
1.0842381 6.4073238 0.63347638
0.85913467 7.0348582 0.45449042
2.5380239 3.1762555 -1.3930435
2.2525358 3.9396589 -1.1291251
1.9265957 4.5341601 -0.62869978
1.5083952 5.2664523 -0.51786232
1.2826691 6.1006713 -0.70018101
2.9235973 2.679455 -1.0447454
3.4136572 1.3456799 -0.9072752
3.6716964 0.24857906 -0.21714658
3.7520118 -0.7301724 0.093363523
3.7043962 -1.2273456 0.087767005
-2.8912787 2.2228625 -1.1335096
-3.3020015 1.0748287 -0.72717166
-3.603693 0.20948441 -0.080394745
-3.8025148 -0.61774677 0.19744122
-3.6841378 -1.2321981 0.22807586
-3.2621398 -1.1266016 0.27764416
3.2625432 -1.0097528 0.081541538
ID=Scras_d45

LM3=131
3.8609552 6.9667411 0.69762707
4.0266457 4.9838986 -4.8838181
5.3235703 3.3004186 -5.2121801
7.3883762 3.6855385 0.77809548
7.2856236 4.1601658 1.2703528
5.8266373 3.7983689 6.2856855
7.2902203 3.2005613 3.7167516
7.53158 0.9576655 -1.9678323
4.3778687 2.5838451 -5.4212551
4.6235352 0.75661194 -7.4303932
3.1727238 4.8559494 -7.2831078
3.4049945 5.2290649 -6.08249
-2.037992 6.8297696 5.6082172
-2.0163357 8.1803188 1.4950771
-0.21787995 5.2669172 -5.9687986
0.46363878 4.6602669 -8.2723942
1.9037189 1.1003988 -8.5484514
2.2826352 0.52673316 -10.179221
-6.1578808 4.4295068 -0.27330208
-2.8031864 3.0642467 -6.0702934
-2.7447038 1.1458232 -6.8504028
-6.8567123 -0.096385166 -2.1238804
-7.2044792 0.24307078 -1.3706789
-7.5988092 -0.087148428 3.4327118
-7.5407505 -1.0279459 1.4326277
-4.5079899 -2.4878812 -4.5051165
-1.8626156 1.0155406 -6.7910309
-0.30492496 -0.60206383 -8.3858166
-1.3064699 3.1672297 -8.5694561
-2.3756151 3.339324 -7.0267706
-4.0456924 -4.4496346 7.1877422
4.2349043 -2.0608454 8.5199261
-2.0409842 2.041775 10.625745
1.5469151 1.222535 -7.0216002
0.83568144 -0.73925567 -0.96472549
0.43417025 -0.79887712 1.4288478
0.35841966 -2.1644659 4.4518552
0.31287336 -3.4726722 7.3497467
-1.9055883 -3.5406337 7.808857
-3.0313451 -3.1692774 9.1125336
-1.7086245 0.088297881 10.713203
-1.255073 0.18899813 10.810904
2.0107732 -1.3509122 10.134657
1.7662868 -2.9095917 8.8669109
-5.8890038 3.5887988 -0.92492676
-5.1231575 4.1099577 -2.6182709
-4.168148 4.3184929 -4.0347733
-3.2901449 4.225637 -5.3274908
-2.711832 3.1567311 -6.3693581
-5.0609961 6.8192029 -0.077886343
-3.8110342 6.5582438 -2.614892
-2.7139053 5.5715137 -4.4930801
-2.3329413 5.1230779 -5.5155172
-2.0986547 3.830265 -7.0458384
-2.0163736 8.1987057 1.4101262
-1.4446925 7.8401604 -2.0192661
-0.8527832 6.6381912 -3.7537069
-0.33619928 5.759376 -4.8458557
-0.1572957 5.3843279 -5.5897198
1.5589164 8.6568327 1.0315762
1.4829743 8.19452 -1.2518883
1.7946186 7.1112413 -3.2493763
2.2240052 6.4096956 -4.6508713
3.2112489 5.3937931 -5.8815136
4.2991209 6.3225265 1.1090574
4.0101223 6.56671 -0.84431648
3.7746143 6.4485064 -2.6000705
3.6018801 6.0635524 -4.0174685
4.0305328 5.1057534 -4.9897089
-6.833086 1.9077429 5.86518
-6.9659405 2.3541548 3.8968673
-6.8922119 2.9590647 2.1229401
-6.5827198 3.0769448 0.77942717
-6.2860794 3.9059908 -0.36863422
-5.0568848 3.4933782 7.0393372
-5.3293581 4.8993807 5.2420349
-5.4987469 5.7947235 3.5673542
-5.4108944 6.4354434 1.9221531
-5.1889768 6.7547894 0.53866804
-2.0824277 2.5334158 10.203504
-2.177074 6.5113955 6.3693037
-2.0638132 7.4928632 4.225462
-2.0390685 8.0124216 2.7542415
-2.0227954 8.1395712 1.6640081
1.3870239 5.1120124 8.3274078
1.2137074 6.7373056 6.4366555
1.1469498 7.7198434 4.8447838
1.2801678 8.3040934 3.3094239
1.703413 8.4974747 1.9530015
3.9601688 4.8708801 7.6411095
4.2152405 5.473742 6.0684905
4.3577261 6.0298171 4.4998889
4.4585257 6.1468043 3.1029403
4.4544787 6.3185477 2.1068258
-3.7135468 -2.7337451 -4.8844986
-3.2518864 -2.4030533 -5.6825409
-2.9574413 -1.8883418 -6.3242917
-1.3495235 -1.0666198 -7.283258
-0.35075855 -0.73289192 -8.3533688
-2.5089417 1.9205445 -6.9849234
-1.9528618 2.1068065 -7.5058227
-1.7249565 2.1371005 -8.1959534
-1.3636894 2.1074045 -8.8060284
-0.6287756 1.9983835 -9.4253664
-0.020873547 5.1723394 -6.6119671
0.16374397 5.0722232 -7.0240173
0.30899286 4.9755325 -7.4504852
0.41250086 4.7846212 -7.9031496
0.45319271 4.6473746 -8.2963715
4.6339684 3.9283204 -5.6427884
4.3554611 3.664577 -6.2417583
4.4218578 3.4011612 -7.17202
4.3064728 3.2787654 -7.8996639
3.9502478 3.0378809 -8.5750799
6.9674301 0.29554418 -3.3684287
6.7517996 0.40706366 -4.2495046
5.957077 0.5068534 -5.1896539
5.2050753 0.66154617 -6.1761618
4.6556053 0.78137118 -7.3717589
7.3224983 1.1175307 -3.0618372
7.9356899 2.6947691 -0.67189503
7.4250412 3.8445439 2.3396788
7.1275215 3.8173022 3.4754605
6.9381218 3.5847247 4.8486519
-4.0746937 -1.8833034 -5.4062939
-6.4183044 -1.1253911 -3.0510607
-7.5230637 -0.38965851 -0.22972298
-7.6883755 -0.4832339 1.2343559
-7.8748493 -0.66308653 2.4673262
-5.9369373 -0.32803196 2.3972044
5.5005269 2.9488473 4.5149164
ID=Pcin3_1

LM3=131
-1.8446348616 41.50749693 -67.67784369
-20.170200741 46.53750726 -6.354865665
-26.47535421 32.84958405 5.589065877
-53.01376047 25.672237701 -22.896390624
-53.868585 25.316228979 -21.985487817
-39.62340876 -17.455648587 -75.30045339
-62.76832779 -10.115440248 -52.44114426
-39.12814512 -6.892282731 3.086446041
-23.655769863 20.656668333 37.29486705
-20.063785488 24.994226712 95.03200437
-8.2757451 46.48589883 79.70388414
-6.198104625 44.2696146 22.034590986
1.3930314354 23.433939321 -122.11752834
1.0045123395 44.20886142 -67.78774623
1.0897067796 44.9604504 6.373863249
0.08943457098 45.23612256 72.25528635
-0.6857886189 25.920242253 98.6617065
-0.20015629635 27.00267654 113.24343624
3.316494042 39.82222497 -70.79609931
23.896479708 45.1410225 -6.97978317
29.39416884 31.82008278 7.963508892
57.03671889 22.302619737 -24.029898273
58.95421677 20.871587046 -25.79225874
40.05837579 -19.313367303 -75.1509414
64.53281064 -14.102884998 -54.66456273
42.08496186 -6.979578381 4.219004238
25.59595233 19.183906746 36.59382918
17.638589778 22.807862769 97.97259018
8.258340705 46.6807848 77.27237388
8.792674722 44.28715917 21.868292439
27.00267654 -46.17939351 -94.69079172
-28.70726595 -46.0910085 -92.55730152
3.066792705 2.6032848969 -136.98926814
-0.5457639666 16.508889549 81.74061354
0.26111598483 -10.424410512 -2.5447459746
0.23754428232 -10.431967947 -36.86205204
-0.21196608282 -24.770165652 -62.65634799
0.2830193592 -41.79646035 -93.44855019
7.501705425 -46.43419428 -102.07649232
11.101169004 -34.30118829 -105.97502874
2.695699284 -29.60542458 -109.65183501
-1.3462995201 -28.95811779 -109.38747564
-12.109908087 -33.44416101 -106.15075212
-8.104284909 -46.10303685 -100.04454489
24.292094676 27.17314002 -52.02267516
24.335964645 35.70266061 -40.84659984
31.31613096 46.27211994 -25.656352803
23.962321107 47.87794605 -10.836530886
26.195685861 36.0059913 4.331885163
14.100187764 37.37820843 -66.41280303
15.472730634 50.67722478 -45.45293991
15.03995781 53.37391677 -26.510939436
11.85174285 50.44673703 -8.458973583
9.425161944 45.11140152 17.394094941
0.9674013954 44.07276618 -68.5065396
0.3268403337 50.56163514 -45.90863148
-0.23432574417 51.62065059 -25.83965658
1.7978907177 48.10928019 -7.659611361
1.4125707891 44.52066402 8.357178231
-10.636048596 40.23679854 -63.71993181
-14.985855867 50.59869474 -43.93706343
-14.679015195 54.41070981 -27.48280395
-10.842605403 50.45333994 -7.544102622
-6.215450013 45.00967185 17.919262314
-21.495911811 29.61458802 -48.31936647
-22.143742188 38.95324143 -41.3525061
-29.85007401 45.58901913 -26.76636018
-19.992700476 49.03209894 -10.143771351
-21.706799358 37.86159591 4.872460839
9.707040519 0.6247257456 -117.55209534
22.989573357 -0.4094240478 -104.34271623
31.94577303 3.946819365 -89.60523471
30.4508427 12.457680126 -71.29783236
25.337393802 24.038470041 -56.02189728
2.5075087395 4.55665404 -137.67176019
10.108811706 10.933614489 -110.08860963
14.74135302 19.988781183 -99.84737607
14.985179556 27.78308283 -83.19108303
13.533660222 34.95122382 -69.65433522
0.9462985965 22.201922289 -125.90702463
2.919025026 14.146434033 -135.69305256
0.8922190281 28.85261808 -107.08360473
0.5772261786 36.57173493 -87.09365916
0.8069186424 42.91948104 -71.77265181
2.0498409957 6.674533017 -137.41975491
-11.672987685 12.0111552 -107.89578402
-12.279359904 20.957082048 -99.52905867
-12.099431541 29.08597341 -81.56225754
-11.161509402 37.64278674 -66.63970497
-10.687414857 0.3774529872 -116.97872352
-24.882398835 -8.132004048 -100.29189102
-31.50314844 3.910262526 -88.15359309
-28.67535144 13.701257457 -71.32231893
-22.296846663 26.331017214 -50.73551622
38.98747617 -7.852278027 31.29409812
32.55956064 1.4095352127 44.08210851
23.759838453 8.154143154 56.08509084
20.977556409 13.325600205 74.22476112
18.34617876 23.682514185 97.38658659
25.017683196 30.9868185 18.902455905
18.212623758 35.27947362 30.39284496
14.485736031 37.76035485 46.66665516
12.712354872 42.45101886 66.10948302
10.312850436 46.00147272 84.46979409
1.7787261786 45.02721375 5.932292241
2.1772257879 42.19274709 24.671454417
0.9516682335 42.83379006 42.13489887
1.3985635419 44.99748597 58.85423862
0.476335743 45.14050185 71.98511706
-22.82267406 32.98047546 14.769802404
-16.416165255 35.41351563 29.34629574
-15.030222723 35.54170767 46.47611328
-14.118048729 39.13857147 66.59676603
-13.975064088 40.80190404 88.02890943
-37.72450476 -1.3444380228 32.28671868
-33.69643062 3.422355537 42.3982917
-25.469264301 7.36536588 53.61080184
-21.275584746 15.31356072 71.48614479
-19.789419492 24.977005479 95.46089181
-46.16847855 11.025419235 0.458087361
-54.84669411 17.330033898 -12.538411314
-62.49204687 15.492381033 -28.88329905
-68.07867744 6.130315194 -45.41195007
-65.41509879 -8.682589554 -61.11463659
48.38576403 7.575052461 0.20414076138
57.71498967 14.993324658 -14.896659444
65.03073093 12.147148446 -32.00721507
69.98069466 -0.6468019998 -51.28076493
63.08161758 -16.178903982 -65.1780108
29.02888347 -15.718601322 -56.56162176
-28.94126742 -14.601640998 -55.70566248
ID=LACM_23010

LM3=131
-6.9832764 1.4401139 3.1541138
-5.8116646 -7.9257164 0.076091766
-6.2313156 -8.6325827 -2.3581228
-10.701584 -0.012970811 -2.5442514
-10.456669 0.9960658 -2.9035234
-9.9904709 8.594348 -2.7159653
-10.687737 5.0910053 -3.7732983
-9.8500099 -4.038486 -7.3624096
-5.5001278 -9.310298 -3.372879
-4.0534782 -12.255024 -6.6909952
-3.8002205 -12.650908 -0.64997864
-4.3845158 -10.074811 0.46172523
-0.33529282 12.917302 2.807785
-0.89572811 5.844738 5.9288597
-0.68141031 -7.9844055 2.1516151
-0.68401861 -13.552332 0.25362015
-0.56965441 -14.419663 -5.0579414
-0.56740803 -15.313701 -6.1957817
6.3041067 1.5318903 2.8620377
4.9721413 -8.0811253 0.36405945
5.9170494 -8.6479015 -2.6721826
9.6663589 0.2569975 -2.5435696
9.8157539 1.322668 -2.7418976
9.0102882 8.6717186 -2.9443626
9.7340355 5.187109 -3.9228172
8.8976479 -4.3521237 -7.6089363
4.6282196 -9.0792313 -3.3422685
3.2413521 -12.265895 -6.6894102
3.0692749 -12.784002 -0.7488327
3.6701126 -9.7133951 0.50297356
5.5396891 12.372855 -11.478081
-6.8181362 12.016254 -11.2509
-0.10474014 18.195679 -4.6179619
-0.69730711 -9.9455948 -5.1232872
-0.49631548 -0.82377535 -7.1390495
-0.38561964 1.5199907 -6.6774597
-0.47864199 7.1871843 -8.8584785
-0.51907825 11.637175 -11.183048
2.1472154 13.557021 -11.412455
2.9370136 14.905397 -9.5153351
-0.40516901 17.445686 -6.5310173
-1.0024331 17.423439 -6.5998955
-4.0015879 15.061577 -9.2958488
-2.8221884 13.076644 -10.881674
7.1581612 1.6623255 0.99087143
6.2264109 -1.5019778 2.6427422
5.2740307 -4.5403128 2.4005051
4.774292 -6.8726082 1.6172752
4.0395184 -9.4121695 0.55105209
3.0806451 2.7801864 5.8800774
2.739485 -1.4593487 5.1304817
2.7612493 -4.3295531 3.7434425
2.6231544 -6.5939546 2.8694725
2.8185196 -8.2113667 2.0278969
-0.68902016 3.9157887 6.1421204
-0.00021457672 -1.1811906 5.4851189
-0.071509361 -4.4900374 3.6487885
-0.11399555 -6.3611169 2.7472954
-0.74249458 -7.5102625 2.387825
-4.9482269 2.1885259 5.1205177
-3.6867247 -1.4773464 5.1350899
-3.2852564 -4.5484395 3.7024345
-3.1339836 -6.5331321 2.9581223
-3.3840818 -7.9529448 2.195282
-7.9274139 1.5725665 1.1788578
-6.9946671 -1.8106999 2.4906082
-5.9352264 -4.8206749 2.5200348
-5.6027851 -7.0694695 1.3738556
-4.8648853 -9.5442572 0.57048035
8.1665382 12.511347 -2.447937
7.9186249 10.94142 -0.53359222
7.818449 7.8121657 0.4010582
7.7567482 5.0009241 0.066764832
7.2769127 2.385299 1.6731033
4.9851723 15.538748 -2.4733887
4.2051363 12.918841 1.7106094
3.6371126 9.6833076 4.0158653
3.6135254 6.8058758 4.9583321
3.3129134 3.8688312 5.6062317
0.024585724 17.558754 -2.7053261
-0.42847061 13.206852 2.5571861
-0.57183838 9.8076859 4.5977325
-0.73795509 7.7891946 5.4595985
-0.97801971 5.2153158 5.9360733
-6.1202564 15.373842 -2.235836
-4.9387827 12.624851 1.9830322
-4.8194962 9.055872 4.1177979
-5.0503464 6.1761403 4.733223
-5.1041832 3.1934323 5.0556793
-9.1345329 12.173569 -2.0987043
-8.5215836 10.440266 0.07024765
-8.5806808 7.6039376 0.44185638
-8.4198608 4.8393621 0.31250763
-8.1123924 2.4801669 1.3089123
7.9544334 -6.0024729 -8.8646975
3.387661 -7.143733 -7.5750351
6.4858665 -9.7803345 -7.1985569
4.0741539 -10.821234 -7.0966501
3.2400322 -12.53189 -6.6289825
5.5372505 -8.8483896 -1.916913
4.6436691 -10.008354 -1.9431
4.0666466 -11.087984 -2.0552778
3.7641373 -12.432762 -2.2376456
3.3774109 -13.699161 -2.5846467
-0.83132744 -8.6629276 2.2207565
-0.73070717 -9.6953125 2.0002937
-0.82278299 -10.73953 1.7002716
-0.74179554 -12.201017 1.0856094
-0.68966484 -13.390483 0.40539932
-6.1102409 -9.095541 -1.5213286
-5.2945137 -10.196541 -1.8042186
-4.7785149 -11.186282 -2.1904278
-4.5317612 -12.432486 -2.4660091
-4.0611229 -13.717887 -2.6731694
-8.9521675 -5.8482451 -8.538063
-8.4656601 -8.3360262 -7.7132225
-7.3127518 -9.9328756 -6.786334
-4.8060303 -11.19241 -7.2622404
-4.0704689 -12.494017 -6.6136074
-9.2059517 -6.6573586 -6.119369
-10.905067 -2.0302618 -4.5919547
-10.818043 2.7062631 -3.1035686
-10.815166 4.6790204 -3.0589738
-10.76263 6.7354021 -3.4477677
8.6230049 -5.9912643 -6.7099738
9.9012451 -1.4859737 -4.7915721
9.9281425 2.8614128 -3.159306
9.9424171 4.9980588 -3.2276511
9.890152 6.8711276 -3.5245278
7.892664 5.9937816 -3.9904518
-8.5129347 5.9178572 -3.7284126
ID=Pcin_unknown_L

LM3=131
-6.4118862 -4.1867161 6.8801689
-5.6527328 -11.327489 1.5876884
-5.8233223 -11.365191 -1.0436115
-10.136189 -2.9501481 1.1622906
-10.297733 -2.0580697 1.3819447
-9.3143997 4.4435587 2.9070168
-10.19738 1.3238493 1.3578606
-9.6066952 -5.9974437 -4.0687294
-5.3460579 -11.174641 -2.1658573
-3.7633877 -14.306264 -5.9184132
-4.2338028 -15.225271 -0.83354712
-4.4279747 -12.83056 1.4209766
-0.89824104 7.3110414 8.7314873
-1.0084839 -1.5806661 10.02597
-1.2102175 -12.147985 3.067276
-1.2307916 -16.123976 0.22975922
-0.69951725 -14.191485 -5.8018646
-1.2505398 -16.314602 -5.6517677
5.5796862 -3.5033712 6.0928612
4.1018353 -11.352421 1.5059223
4.2629719 -11.545327 -1.1214371
8.7090263 -3.430948 1.1031818
8.9591923 -2.0778823 1.1140423
8.4080448 4.4613376 2.5434341
8.4911118 1.1437374 0.88393211
8.0015755 -5.4969587 -4.1365681
3.3647079 -10.512723 -2.1862869
2.2886086 -13.874372 -5.9483986
2.6876602 -14.956827 -0.66432095
2.8338699 -12.708921 1.3511429
4.9877515 9.9641542 -3.941906
-6.612155 9.6362 -3.6452579
-0.48493338 13.686338 3.458962
-1.0674312 -11.28064 -3.8652115
-0.60622454 -2.8427265 -3.2344971
-0.84436107 -0.49264777 -2.125618
-0.60518217 4.7868261 -2.8506775
-0.71261287 9.3662148 -3.718071
1.5217118 10.87554 -3.4709587
2.6783834 12.211336 -1.5798512
0.046952724 13.392292 1.6646976
-0.74207497 13.452399 1.6314297
-4.1403675 12.127519 -1.61866
-2.9378319 10.658043 -3.3391151
6.3160019 -3.3665199 4.9100494
5.441227 -6.2686119 5.2470284
4.5322723 -8.6417961 4.4380951
3.8774719 -10.651148 3.1163139
3.3342962 -12.585574 1.3931522
2.8491478 -3.8559833 9.0797806
2.2069588 -7.2017746 7.0800285
1.8881207 -9.737999 4.8087292
1.9029179 -11.218612 3.6468563
2.1269875 -12.106932 2.562397
-0.83662224 -3.2674882 9.7301521
-0.15696144 -6.9548554 7.6029091
-0.32192326 -9.5378151 4.9873924
-1.2547369 -11.84233 3.2942429
-1.3873863 -11.946388 3.268177
-4.6533022 -3.9201746 8.4537201
-3.4746561 -7.3660192 7.0664215
-3.1162148 -9.467536 5.2925797
-3.1800256 -11.070072 4.0795746
-3.2698832 -12.006032 3.0523949
-7.5120201 -3.338357 5.3515244
-6.5682526 -6.7450843 5.3246861
-5.7014084 -9.1861591 4.448431
-5.2853837 -10.925968 3.068861
-4.769702 -12.711277 1.5433445
7.2242718 7.5979514 4.3499298
7.2126198 5.4681859 5.1452675
7.2424393 2.9586782 5.485424
7.1164036 0.28388986 4.8382645
6.679306 -2.278698 5.3331032
4.1820502 10.174455 5.1001701
3.8791771 6.5019836 8.0408974
3.3909016 3.1718109 9.3283348
3.2323132 -0.06394548 9.4967613
2.9142876 -2.601017 9.1535835
-0.031983614 11.878761 6.1532593
-0.69408321 8.0950298 8.3360901
-0.72132397 3.5968771 10.116459
-0.7937336 0.937226 10.26479
-1.0166488 -1.5438635 10.031059
-5.3567066 10.552676 5.1406136
-4.7482333 6.9693475 8.1566429
-4.9218698 2.8607957 9.2410278
-4.9111724 -0.25447011 9.2205467
-4.7710404 -2.803535 8.8750076
-8.3599548 7.6909709 4.6204491
-8.196476 5.2686601 5.6870365
-8.2788773 2.3158753 5.7932396
-8.132225 -0.1066424 5.3130531
-7.7779655 -2.3442693 5.7791424
7.014782 -6.9340158 -5.8974056
6.3931046 -8.9779482 -6.1287098
4.9788437 -10.199654 -6.2534275
3.1901398 -11.717827 -6.095593
2.7205315 -12.773411 -5.9127703
4.2200851 -11.989634 -0.69127274
3.5993881 -12.739203 -1.1217346
3.2938614 -13.432021 -1.5348608
2.998806 -14.628065 -2.2130404
2.5350113 -15.603187 -2.9316771
-1.0959129 -13.905965 2.1252499
-1.2557812 -13.104582 2.6396389
-1.1764679 -14.581468 1.728199
-1.1306725 -15.243792 1.1669769
-1.2066574 -15.974466 0.40939713
-5.8157578 -11.944143 -0.56302547
-4.9856071 -12.665792 -1.1444206
-4.7445908 -13.458658 -1.7012157
-4.611681 -14.621303 -2.2523947
-4.2050991 -15.677829 -2.7543468
-8.8905373 -7.1330481 -5.439784
-8.195816 -9.5492849 -5.4555292
-4.5826912 -10.847121 -5.5125008
-4.8532982 -12.006328 -5.9858189
-4.4118996 -12.842616 -5.8376083
-9.1383057 -8.0576372 -3.9035835
-10.302971 -4.8568158 -1.7057586
-10.443027 -0.92470449 1.4070559
-10.412491 0.72802192 1.8705626
-10.299515 2.4608991 2.1254554
7.4777069 -7.9466758 -4.1862688
8.928627 -4.5382009 -1.6416798
9.1303673 -0.85807902 0.99911547
9.1026993 0.96048874 1.5075641
9.0216179 2.9922552 1.5583897
7.0913925 2.6106842 1.2146072
-8.3518486 2.8409643 1.605175
ID=PcinLge05

LM3=131
-5.0922885 3.3923147 17.025536
-4.0099678 -3.6289542 13.636374
-4.6620255 -4.1658926 11.657314
-8.0434971 2.6524704 12.601654
-8.3507347 3.7168694 12.571447
-7.9869442 9.4924269 12.876766
-8.5362377 6.7421336 11.59177
-7.2086143 -0.39783323 8.3940086
-3.8062286 -4.1549106 10.82527
-2.6125259 -6.3164215 8.6151123
-2.6609001 -6.8815341 12.98271
-2.9295788 -5.0194812 14.107175
-0.026905894 13.21159 16.847675
-0.49679047 6.6420393 19.437462
0.057817698 -4.0418038 15.18848
0.25566423 -7.4918795 13.801582
0.18212128 -7.8347106 9.4223137
0.26392627 -8.505044 8.7219925
5.7900486 3.6899548 16.424839
4.6924019 -3.4382086 13.719452
4.9620342 -4.0390472 11.371006
8.7235203 2.7163973 12.177797
8.9080791 3.7068634 12.219429
8.3077488 9.1914282 12.564419
9.1331158 6.5022879 11.384594
7.6423683 -0.1124912 8.0271301
4.9244576 -4.0742874 10.494146
3.0092392 -6.8396187 8.616807
3.4252396 -6.6025248 12.936063
3.671545 -4.7335386 14.047777
5.2778072 12.770661 6.540554
-4.7678337 12.729756 6.5452328
0.21352601 17.223415 12.290905
0.36053038 -4.5010047 9.8745918
0.21045208 2.274246 8.6184425
0.32608533 4.0799932 9.0925293
0.30351138 8.4633198 7.8505173
0.12270474 12.150156 6.2892723
2.3315942 13.693048 6.3161564
2.8927443 15.005033 7.4367676
0.41595602 16.595655 10.454166
-0.17691934 16.597761 10.39027
-2.5626414 15.032827 7.7529602
-1.7857423 13.495006 6.4635849
6.3047924 3.6516461 15.538654
5.8159657 1.2760565 15.990061
5.0591316 -0.86672473 15.819593
4.6108456 -2.4251003 15.113182
4.037096 -4.6052475 13.916843
3.1450968 3.7705395 19.230038
2.8610992 0.9967708 18.318161
2.7605019 -1.9076313 16.455826
2.9349785 -3.1044583 15.738037
2.9085693 -4.0116401 15.026728
-0.45862007 3.7150147 19.505104
0.46132374 1.2421908 18.657372
0.38472509 -1.5197592 16.627392
0.25292313 -2.8638365 15.749451
0.085159183 -3.899555 15.270828
-3.1917033 3.6656651 18.961231
-2.3227153 0.76992893 18.442898
-1.9725901 -1.5420378 16.911493
-1.9123726 -3.1882217 15.986193
-1.9773426 -4.165822 15.261833
-5.8743687 3.646687 15.682871
-5.0040092 0.79986346 16.307236
-4.0545559 -1.6770996 15.891972
-3.9093227 -3.2625341 14.762257
-3.2849045 -4.8511596 14.027573
6.9242706 12.581721 13.773737
7.0609941 10.99845 14.627241
7.0474176 8.548461 15.063223
6.8892574 6.3916483 15.011318
6.5085182 4.449029 15.519615
3.7613535 14.875952 14.087107
3.7991979 13.050954 16.31719
3.4952631 10.206273 18.028599
3.4722056 7.8272057 18.726715
3.2522488 5.0339184 19.128506
0.34143877 15.92863 14.377762
-0.13430119 13.439192 16.791451
0.0095677376 10.622985 18.533203
-0.034943104 8.3379059 19.217827
-0.87561989 6.1886244 19.50573
-3.2372894 14.813444 14.282269
-3.7071843 12.836884 16.430843
-3.645432 10.508025 17.770744
-3.7552042 7.6141853 18.436573
-3.5145307 4.8139987 18.871758
-6.4781075 12.41403 13.947483
-6.6186199 10.616143 14.803719
-6.4890499 8.8334703 15.354956
-6.4024372 6.6454673 15.35816
-6.0253181 4.5829868 15.94747
6.7961044 -1.5274056 7.1686554
6.2108555 -3.1646771 7.6418395
5.1306229 -3.9566545 8.0840721
3.7996864 -5.0388861 8.1732569
3.0758801 -6.7874117 8.6721058
4.9077492 -4.2123299 11.882362
4.4422989 -4.7470088 11.700701
4.1172791 -5.5321651 11.762667
3.8245926 -6.4012351 11.61845
3.4802113 -7.4176645 11.447739
-0.032411575 -4.8585062 15.027035
0.040781021 -5.4553885 14.838943
0.060232162 -6.0841699 14.627491
0.12120342 -6.7969952 14.297501
0.13407898 -7.5498161 13.835182
-4.340126 -4.4428582 12.308861
-3.7439671 -5.0476351 12.155708
-3.3911552 -5.7676797 11.799671
-3.1258926 -6.680572 11.638299
-2.6426773 -7.7038918 11.550336
-6.3657379 -1.5340768 7.4808373
-5.6603203 -3.2153578 7.8590841
-3.8102608 -4.5187497 8.2907753
-3.1698265 -5.5503135 8.0758543
-2.5917664 -6.4290414 8.6406851
-7.1311836 -1.3650966 8.7631569
-8.3712807 1.3171875 10.893039
-8.6459656 5.0790906 12.158422
-8.66576 6.4282932 12.391526
-8.6798401 8.0287437 12.373288
7.7472534 -1.1332873 8.3574333
8.9911575 1.6115036 10.375592
9.1667404 5.1956968 11.873205
9.1622391 6.6693377 12.02409
9.174427 8.0374641 11.893572
7.2269878 7.5600481 11.750217
-6.7809296 7.4966521 11.921383
ID=Pcin_unknown_S

LM3=131
-29.503689 -24.154867 -577.65875
-25.735126 -39.996906 -586.46918
-27.187447 -41.389465 -590.22266
-35.023605 -28.119127 -594.32813
-35.485413 -27.255463 -594.96991
-31.206833 -14.788921 -596.60571
-35.001358 -20.970781 -598.51038
-32.865753 -30.775648 -600.64398
-27.140804 -43.779308 -596.25269
-23.463276 -53.532734 -597.10773
-21.678047 -53.570671 -591.61664
-20.662287 -43.850945 -586.04211
-16.002977 -7.9656816 -574.12659
-16.904522 -22.518011 -571.90216
-17.114721 -40.801273 -584.58118
-17.685381 -51.689335 -590.85437
-17.693779 -54.001144 -596.92615
-17.557268 -58.481327 -599.7113
-3.2796974 -24.828705 -577.16315
-8.0702181 -41.075886 -587.8479
-6.5482664 -42.283569 -591.13599
1.4966888 -29.219316 -594.2345
1.7668762 -28.43782 -594.65887
-0.72831726 -16.069859 -596.60767
1.8214264 -22.659618 -598.31824
-0.53278351 -32.160969 -600.40887
-7.302002 -44.51569 -595.85889
-11.676907 -54.060535 -597.17279
-13.935732 -53.130653 -591.15027
-13.934505 -44.557785 -586.21527
-6.850625 -7.3510647 -601.55139
-25.392441 -5.5121689 -601.1908
-15.594191 0.87481898 -587.96967
-17.743862 -48.174686 -598.59424
-16.527672 -25.652786 -599.11707
-16.962547 -23.38485 -598.05157
-16.014666 -16.744823 -599.52502
-15.555954 -5.4284983 -603.00214
-14.066705 -4.3952117 -603.02039
-10.796807 -2.1392496 -600.39288
-15.328167 -0.70812362 -597.50647
-16.641109 -0.63187522 -597.49493
-20.103931 -1.5293244 -599.40735
-18.196894 -3.2655375 -603.21973
-2.842495 -26.52354 -588.70959
-2.5288429 -30.166704 -585.19769
-4.5520439 -34.816917 -583.58215
-7.1203041 -38.021389 -583.92548
-8.5375938 -40.356018 -586.02545
-9.3808174 -24.4433 -573.57733
-9.1889009 -30.741056 -575.06317
-10.95931 -35.591324 -577.22754
-12.265269 -38.706436 -581.25354
-13.972113 -43.208218 -585.12738
-16.547085 -23.438744 -572.14581
-16.653297 -30.181299 -574.23816
-17.072842 -35.266174 -577.0155
-17.175728 -38.224052 -581.14014
-17.079233 -40.462563 -584.13684
-25.569021 -22.519402 -574.00543
-24.820171 -31.05686 -575.69934
-23.906122 -35.848534 -578.21289
-21.939415 -39.011272 -582.26306
-21.090881 -42.882011 -585.15533
-29.735657 -26.033394 -588.62665
-30.472244 -29.206612 -585.68396
-29.309296 -33.635738 -584.42108
-27.250202 -36.585117 -584.17542
-25.763123 -38.693459 -584.58484
-4.7929649 -4.4702978 -589.47479
-1.2345924 -10.369812 -589.26385
0.14266968 -15.554036 -589.73267
-0.93810654 -20.91987 -589.50568
-2.3335838 -25.026564 -588.68665
-9.5333061 -1.91625 -586.71075
-6.8877163 -7.2291355 -577.19421
-6.9559331 -13.941163 -574.3653
-7.7111702 -19.164129 -573.39319
-8.9332905 -23.480778 -573.42712
-15.637217 0.25635189 -586.02972
-16.0779 -6.1958027 -574.8092
-16.506275 -13.410952 -572.08118
-16.743454 -18.012308 -571.56592
-16.631622 -21.820749 -571.75122
-22.058739 -1.0648881 -586.98523
-24.913313 -5.6702805 -578.06384
-26.083105 -12.85298 -574.98364
-26.215477 -18.714472 -574.22058
-25.237625 -23.846905 -574.16864
-27.824989 -4.5826774 -589.99005
-30.745621 -9.9484358 -590.21906
-32.049622 -13.855371 -590.75226
-31.027405 -19.609766 -590.50293
-29.966034 -24.644966 -588.91577
-5.3095322 -43.539612 -603.06116
-6.8259659 -45.098846 -599.76648
-8.6696968 -47.644596 -598.48248
-9.3418999 -51.550144 -598.61432
-11.721008 -54.20536 -596.84949
-8.4980068 -43.397808 -589.13849
-9.9572163 -45.71019 -589.88031
-11.476683 -47.944267 -591.06177
-12.145891 -51.06525 -591.61005
-13.20841 -54.487694 -592.64771
-17.201206 -41.314186 -585.06293
-17.369431 -44.187859 -587.19733
-17.147636 -47.187424 -588.96454
-17.373293 -49.733227 -589.88202
-17.636744 -51.361202 -590.63446
-25.890511 -42.269306 -588.56091
-25.010342 -44.949017 -589.99762
-23.652607 -47.544159 -591.46838
-23.440414 -51.068039 -592.53467
-22.071632 -54.336891 -593.56122
-29.99192 -42.404552 -603.19421
-27.360859 -44.358276 -600.09601
-25.773781 -46.974113 -598.49976
-25.425663 -50.549282 -598.80469
-23.148838 -53.816185 -597.93677
-34.298332 -32.512558 -597.88196
-35.08754 -29.254532 -596.42755
-35.570152 -25.32514 -595.87225
-35.817139 -21.825659 -596.87238
-34.583221 -18.094872 -597.81738
0.55443573 -33.76199 -597.62445
1.4112778 -30.703989 -596.20142
2.0034332 -26.565893 -595.69427
2.6644897 -22.435141 -596.84052
1.9647675 -19.547907 -597.8183
-3.6694412 -21.769506 -597.15295
-29.029274 -20.326466 -597.4632
ID=Canis_lupus_MSU37784

LM3=131
7.461216 -212.41621 -1360.6382
12.616844 -204.49753 -1332.0856
16.685875 -187.67906 -1319.6327
34.428299 -187.89552 -1342.2874
32.511536 -192.02122 -1345.5138
26.81765 -182.21317 -1379.8784
37.40419 -176.17786 -1369.8196
27.586784 -172.23051 -1334.608
16.996521 -184.94087 -1319.8192
12.783089 -179.24083 -1281.176
5.5472641 -191.30862 -1281.7574
8.1364765 -202.49081 -1320.5417
3.9283895 -204.54434 -1388.2363
3.1212721 -212.76129 -1363.1302
0.85783017 -205.0511 -1331.9218
0.88660049 -192.76251 -1283.6755
-0.2975235 -177.59503 -1274.8049
-1.5727539 -174.69585 -1268.3325
-4.1836486 -212.21338 -1361.4857
-10.649391 -202.90878 -1332.8214
-14.645477 -187.42662 -1322.0613
-30.069641 -186.60678 -1345.7815
-27.968994 -189.89212 -1347.7795
-20.758251 -182.02327 -1382.4686
-31.984299 -174.67607 -1372.9298
-23.92688 -171.29927 -1337.5919
-14.465714 -183.4493 -1321.2701
-12.757217 -178.62854 -1283.0508
-5.1558189 -190.83563 -1282.1171
-6.6958389 -202.35945 -1321.6807
-14.506016 -168.67917 -1388.3602
21.744633 -169.58841 -1386.9923
3.6295395 -197.59511 -1397.8452
0.35136795 -176.55792 -1286.7087
1.5524063 -173.46432 -1343.9386
2.2653732 -177.41031 -1355.8362
3.4314613 -172.99042 -1374.782
3.3484964 -168.86293 -1388.6309
-3.1243668 -167.59474 -1393.1093
-5.6065187 -174.85373 -1397.4719
2.2900581 -182.71033 -1399.6458
4.8008423 -182.03253 -1399.5691
12.481129 -175.19579 -1397.5291
10.486829 -167.6105 -1394.6909
-14.614502 -203.59651 -1362.7903
-13.417343 -204.2186 -1354.6128
-17.453796 -204.98615 -1345.9576
-12.23497 -205.11652 -1337.5608
-10.386292 -201.64455 -1329.0497
-7.1495209 -210.83087 -1360.3311
-7.9111338 -210.91862 -1351.2822
-7.7999692 -209.57813 -1342.1287
-6.792696 -207.38046 -1333.5557
-6.7167053 -203.71991 -1323.9825
2.9268749 -212.59477 -1360.7521
1.9589672 -211.09467 -1351.1367
0.99616146 -208.72986 -1342.3395
0.63736534 -206.65173 -1336.3887
0.9540453 -205.29877 -1332.493
11.56221 -210.52921 -1359.8096
10.084815 -211.36534 -1350.4666
9.4401999 -210.03859 -1341.5527
7.737102 -207.75871 -1332.6328
8.0458183 -203.5408 -1322.7103
17.278358 -204.40947 -1362.4731
15.97377 -205.40588 -1354.6078
19.476494 -205.66429 -1344.9862
13.359524 -206.80725 -1335.9686
11.051603 -203.81126 -1327.516
-9.9046087 -192.96965 -1394.0626
-13.917015 -195.50699 -1385.7662
-16.349648 -198.41435 -1378.0583
-16.219078 -201.22728 -1370.5214
-15.065269 -203.00511 -1365.4139
-2.6091099 -200.2998 -1394.4948
-5.2463603 -203.93927 -1385.4353
-6.7836609 -207.29251 -1376.6129
-6.5234432 -209.16582 -1369.2623
-7.0585861 -210.58273 -1362.7804
4.6214371 -202.45114 -1393.0627
4.0498257 -206.39154 -1384.3484
3.7228184 -209.79059 -1375.7823
3.4155674 -212.03749 -1368.9865
3.2466307 -212.76239 -1362.5571
10.950684 -199.33917 -1393.113
12.964561 -201.8584 -1385.2886
13.532444 -205.8392 -1377.1616
12.574196 -207.78682 -1370.3218
11.409382 -210.2415 -1362.2452
16.251221 -192.53152 -1391.6013
20.325287 -196.06737 -1383.199
21.460777 -198.72722 -1376.3857
20.484463 -201.14505 -1369.8234
18.134163 -203.70937 -1364.5576
-17.790588 -173.28539 -1317.7362
-14.740746 -175.48109 -1310.913
-13.071388 -176.75716 -1302.3413
-13.671654 -177.40666 -1293.9301
-12.741684 -178.54271 -1283.108
-11.105423 -194.82584 -1320.3054
-8.8682556 -192.08015 -1310.7397
-10.128654 -192.12622 -1299.8135
-9.1907806 -189.29674 -1289.0159
-8.0862808 -187.38655 -1277.7554
0.73345566 -204.50172 -1330.5988
0.82624817 -200.25444 -1315.3866
0.94585609 -196.84341 -1303.0748
0.51217651 -195.20032 -1291.7908
1.2645264 -192.9866 -1284.1687
13.870316 -193.27655 -1319.0905
11.869331 -190.31667 -1309.363
13.551491 -190.79761 -1298.1621
10.762886 -188.32478 -1286.9418
7.8591232 -186.71895 -1275.7815
21.113335 -174.46114 -1317.0259
16.895493 -176.48532 -1309.2035
14.900558 -177.35159 -1301.538
14.694115 -177.73431 -1291.1803
12.988167 -179.69794 -1280.6603
26.615257 -176.89996 -1326.0668
32.555954 -182.29735 -1335.9919
36.981575 -186.35378 -1348.5997
39.316879 -184.73048 -1360.1323
36.284477 -179.16705 -1373.2902
-23.863953 -175.83162 -1328.653
-29.512756 -180.46709 -1340.1614
-32.778778 -184.73169 -1351.6898
-35.057892 -182.254 -1364.3214
-31.058777 -178.451 -1375.5392
-18.762306 -177.36667 -1370.807
23.154282 -178.17073 -1369.1681
ID=SAM_M1957

LM3=131
-33.85273 50.571144 -1148.4821
-54.620895 -6.2309957 -1153.8016
-60.050095 -13.198587 -1159.2223
-76.675232 16.373835 -1170.2183
-75.65274 18.501398 -1169.9434
-69.258865 60.46841 -1200.9424
-82.430023 36.760777 -1191.4764
-72.633057 -0.51546389 -1187.1399
-57.469727 -35.61388 -1164.1603
-56.58905 -84.020401 -1161.2622
-47.03524 -73.332298 -1144.2858
-39.982613 -10.126948 -1143.9467
-29.072411 88.335709 -1162.4489
-31.079277 51.385719 -1148.7209
-33.152046 -1.9269396 -1144.5957
-37.591259 -62.339779 -1141.4954
-36.25795 -89.442772 -1158.4982
-37.223476 -102.89896 -1163.0056
-28.413315 50.377789 -1149.2063
-13.887024 -7.0481176 -1152.8533
-8.4265594 -16.296814 -1158.693
8.8587494 12.864242 -1168.5813
8.9805908 14.726097 -1169.4421
5.0978785 57.610546 -1201.442
17.727707 32.678387 -1191.8363
4.5378113 -3.6613319 -1187.3147
-12.608002 -37.95826 -1164.7294
-19.169571 -87.7537 -1160.8654
-26.781067 -73.68679 -1144.3201
-27.483566 -10.635486 -1143.8879
-2.209465 72.540108 -1228.8928
-62.067764 76.116699 -1226.8037
-28.471001 107.39957 -1189.4797
-36.318176 -71.783188 -1169.5667
-34.805397 -4.549798 -1194.7449
-32.864437 19.074631 -1193.0973
-32.857235 45.34325 -1208.801
-31.037121 73.776207 -1228.2047
-21.528145 83.506081 -1233.3232
-16.790447 87.381248 -1221.9149
-28.305525 91.679756 -1214.0731
-32.384964 91.667145 -1214.2826
-44.018826 88.570061 -1221.738
-40.288185 82.658997 -1233.4434
-10.230255 37.256237 -1163.5933
-13.867188 31.234797 -1158.6381
-11.260803 19.661194 -1151.0472
-15.91394 8.5051947 -1146.2732
-15.673798 -4.342782 -1150.2247
-20.720234 46.210644 -1151.7319
-22.070202 35.64402 -1144.157
-23.340965 22.029177 -1141.333
-23.659012 7.8492069 -1143.1738
-27.893898 -7.8113093 -1143.6643
-31.740032 50.160011 -1148.5082
-31.970978 37.167328 -1144.4266
-33.531448 21.248161 -1141.8044
-33.433727 9.3899622 -1143.6931
-33.945202 -0.6985479 -1145.5602
-42.295479 41.190712 -1146.2483
-43.067497 31.668867 -1143.053
-43.432129 21.893852 -1141.7867
-42.334782 7.7793665 -1143.0667
-39.098618 -7.2009096 -1143.7708
-53.659729 38.824871 -1161.8641
-51.065689 32.914883 -1155.3162
-53.912598 22.102242 -1150.5808
-51.86409 11.476506 -1147.0189
-52.402298 -2.4528985 -1150.8853
-8.2480125 85.138649 -1194.1785
-1.2182007 73.007027 -1190.5742
0.11309814 60.072998 -1182.9125
-5.4096222 48.924988 -1173.3901
-9.2926483 39.705212 -1165.3228
-16.319956 96.129738 -1187.6208
-15.518559 85.404526 -1172.4355
-15.157514 71.139297 -1162.0702
-18.425884 58.89307 -1157.0637
-20.672565 49.137497 -1152.7456
-27.991776 106.7351 -1181.2727
-28.518049 95.100693 -1166.5984
-29.945671 77.126648 -1157.9913
-31.656578 62.294392 -1152.2852
-31.945126 53.77766 -1149.4248
-45.325386 96.342918 -1188.769
-49.29776 85.122704 -1173.5132
-48.752785 72.770226 -1163.0693
-45.466164 57.134296 -1156.1704
-43.540688 43.382687 -1149.1023
-52.989784 87.484055 -1194.9191
-61.410095 74.023239 -1188.1534
-61.994568 63.556625 -1178.6072
-58.15477 53.139393 -1171.0183
-54.777603 42.167 -1163.4609
-4.2076416 -40.569695 -1188.7274
-11.905319 -50.173241 -1180.743
-15.229843 -60.864277 -1176.5157
-15.915054 -74.043228 -1171.6592
-17.185074 -85.323624 -1162.1726
-11.661835 -17.661892 -1156.1606
-15.963303 -27.29397 -1154.6545
-20.763596 -43.127258 -1151.7058
-21.517365 -62.094414 -1147.6609
-23.247818 -80.947639 -1148.5359
-33.887844 -1.0549202 -1146.5588
-34.336533 -13.975234 -1146.7263
-34.98597 -32.168179 -1147.5336
-36.25872 -48.272278 -1143.7106
-36.978531 -63.499596 -1142.1714
-57.41674 -18.344126 -1157.0303
-54.828465 -29.850813 -1156.944
-53.230034 -47.528496 -1152.293
-53.424603 -62.604099 -1149.3384
-50.633125 -81.804543 -1149.6333
-66.651459 -38.600666 -1186.614
-60.748474 -46.789921 -1182.3694
-57.037689 -57.414776 -1177.5309
-56.682373 -70.446411 -1172.2683
-55.938324 -84.448982 -1160.7966
-74.86792 -2.5290406 -1177.8411
-78.100647 13.086019 -1176.2855
-81.736649 28.180649 -1178.7075
-83.509674 38.498718 -1184.3845
-83.256088 47.105255 -1194.3566
7.0134888 -5.8036051 -1178.1014
10.511383 8.3631744 -1174.9883
14.75264 22.003063 -1176.4979
18.808914 34.514473 -1185.8954
18.076202 44.133869 -1195.7781
-1.4749908 38.281982 -1197.8722
-57.890198 40.034607 -1194.6344
ID=Canis_Lupus_MSU36390

LM3=131
2.5677567 61.950626 -586.65985
-2.2201233 12.859828 -591.57501
-10.71846 0.60810137 -603.08521
-23.866379 28.194134 -607.76611
-24.408905 29.667925 -609.21381
-18.298134 66.069313 -635.66626
-30.829498 46.435261 -628.48663
-20.120575 11.212773 -626.56189
-4.7007446 -16.829472 -607.24591
-2.193222 -54.947865 -608.53918
5.6833267 -45.958935 -590.99426
8.9612503 6.0888591 -586.61774
14.386539 91.225731 -594.85504
14.174612 64.247383 -583.58044
13.28587 17.993763 -585.81946
12.865013 -38.416882 -588.0105
13.666903 -59.168911 -601.49353
13.745284 -67.124931 -601.94287
27.265234 61.388168 -586.17969
30.059601 14.461229 -589.53473
40.263908 0.93233114 -601.7467
55.063873 28.277187 -606.67883
55.274002 30.411633 -607.4762
52.651001 64.237862 -633.00317
62.457886 47.427105 -627.01288
50.74823 11.87779 -624.40295
34.102188 -15.846056 -607.59357
29.990784 -53.719074 -603.86951
22.864838 -46.015495 -590.33997
18.814842 6.5373707 -585.93274
41.837482 82.477692 -656.26575
-10.193161 81.125206 -657.29492
14.914106 107.06104 -621.62567
14.705523 -45.476845 -610.90906
15.922983 18.16123 -631.82996
16.184824 38.269466 -630.10999
15.886558 55.405113 -641.8894
15.408203 78.885353 -656.32019
23.84741 86.300972 -659.70667
25.626408 91.95887 -649.59912
17.183334 95.117332 -646.00372
13.410915 95.239067 -645.953
6.351861 91.331322 -650.8606
8.3505001 86.608742 -661.11694
39.374573 47.23634 -598.52075
37.221985 42.043545 -594.87866
35.662064 33.761532 -590.34821
33.132019 24.72571 -586.59601
29.459961 15.46145 -588.3949
23.841095 61.479111 -584.34509
24.467648 52.402431 -582.4303
24.855614 38.822563 -580.89899
22.453842 25.052946 -582.17816
19.153957 10.651238 -585.1532
13.841326 63.018135 -583.31433
15.110142 52.694187 -581.8537
14.747448 39.005112 -580.87561
13.963825 26.718884 -582.38367
13.366028 16.520132 -586.45422
3.8255081 61.429092 -585.68945
4.2471809 50.669334 -582.81299
4.9193077 38.400238 -581.05823
5.3494644 25.613529 -582.849
8.6564522 9.6097193 -585.92224
-9.326355 47.556896 -601.71027
-7.3965454 42.034447 -597.11719
-6.8093262 32.915661 -591.95905
-3.998291 24.685547 -587.47607
-0.94540405 14.993916 -589.45111
33.347519 94.728821 -624.12
42.339737 86.231247 -618.07397
46.897842 70.781967 -613.95807
43.103851 60.412361 -605.89929
40.046143 49.597702 -600.20197
25.544167 101.64095 -619.35315
29.120468 94.167465 -604.05615
28.763092 85.202766 -595.79181
26.88517 74.216835 -589.87274
24.465279 63.806995 -585.43115
14.264164 106.71849 -615.13794
14.372597 101.89272 -604.68884
14.137722 82.770454 -590.18152
14.306742 72.849495 -585.99744
14.329931 65.902977 -584.00317
2.8723755 101.98885 -620.93164
-0.47559357 94.008461 -605.1145
-0.18897247 84.254807 -596.04492
1.9489212 73.599113 -590.22833
3.2226715 64.30719 -586.97504
-3.3868408 93.80397 -626.427
-13.812897 82.736931 -620.86731
-16.395416 69.802307 -617.14789
-12.417358 59.62228 -610.01154
-9.9395142 50.474064 -603.18018
43.162415 -17.235638 -623.73633
38.763733 -22.862276 -619.60431
33.879761 -27.156595 -617.21906
32.485291 -38.617428 -611.04626
30.664398 -52.787106 -603.58453
36.926865 -3.848197 -600.7981
31.536072 -12.579972 -599.28308
28.088623 -26.58502 -596.14801
27.575409 -39.876881 -595.84369
25.216003 -52.047901 -594.49432
15.066788 15.109974 -586.15369
14.46843 2.6731668 -589.5752
14.484993 -12.064099 -590.48267
14.676037 -26.851534 -588.46252
15.278671 -38.382465 -587.92291
-6.1392365 -1.936937 -599.40643
-2.5992584 -10.136959 -598.71887
0.63682556 -23.237293 -597.6897
1.7154083 -37.377342 -595.35669
3.3313141 -51.994884 -595.46558
-10.888031 -18.64522 -625.01154
-7.5089111 -23.698959 -620.59143
-2.9078064 -32.366768 -618.68848
-2.6918182 -45.576038 -613.47925
-0.00440979 -57.041084 -606.92682
-22.076553 8.9705238 -616.51581
-25.350494 20.990629 -614.21857
-29.644577 36.50613 -616.84631
-31.266922 46.857544 -623.84515
-29.41246 55.675877 -632.67792
52.444 8.8849888 -613.76105
55.647461 20.948729 -610.45154
60.050873 34.553402 -613.28162
62.682327 45.497478 -620.07275
61.461426 56.069569 -629.32465
42.094032 47.579285 -630.95154
-8.3307495 48.182529 -629.60864
ID=Canis_Lupus_MSU36540

LM3=131
-2.328968 54.304493 -123.0526
-6.0328827 2.0517228 -125.77092
-10.721222 -9.2047033 -133.93945
-30.977951 22.135712 -144.98595
-30.976654 24.016577 -144.91069
-25.100555 56.683987 -167.62236
-36.365479 39.13575 -160.66321
-24.34285 5.6525893 -159.27965
-9.8343506 -29.459499 -140.63892
-7.5931549 -67.659241 -138.73383
1.4021835 -59.113079 -124.38699
4.3496571 -12.28811 -122.32315
10.156831 79.721008 -129.83975
10.482153 57.232876 -120.41908
10.478109 -2.397846 -123.40018
10.301706 -52.796169 -122.70383
8.2234249 -71.588707 -139.35597
7.0550499 -84.836807 -139.81406
22.919975 53.113117 -123.07457
25.182571 0.52205878 -126.70023
30.597763 -11.891338 -137.71582
46.835175 14.703816 -146.25745
46.924866 16.44169 -146.06174
41.99826 57.948559 -170.07042
54.341965 36.467743 -164.55057
40.347778 1.5510526 -162.66095
26.551941 -29.570887 -142.23837
22.593933 -69.237953 -140.85365
16.583221 -59.173424 -125.65118
15.368408 -11.506625 -122.84804
34.804665 72.43367 -192.82646
-17.424103 72.611259 -190.73065
12.545341 99.925209 -157.68723
7.3367615 -59.161804 -146.702
8.4337902 4.0976729 -165.3425
9.1820736 23.5854 -163.36206
8.786869 44.280052 -174.55815
8.6018696 70.451965 -190.58032
18.684769 80.530823 -193.5676
21.825085 82.155914 -186.02052
12.607598 86.259026 -176.97937
9.0258312 86.313423 -177.32491
-1.8751659 82.014969 -184.81863
-0.45233917 80.809151 -193.52565
33.384659 36.85355 -138.3136
31.906189 33.304337 -131.82423
29.873901 25.794992 -126.02153
29.486526 13.896523 -124.04196
23.772507 1.563269 -124.15741
21.057394 52.615898 -121.8415
21.012238 42.560211 -119.06635
19.622074 26.146156 -117.15848
19.033466 11.949986 -118.23383
15.015621 -8.7620869 -121.98551
10.704884 54.380318 -119.85854
10.790192 42.732975 -117.45045
10.043464 26.082418 -116.38165
10.120708 11.849204 -117.93471
10.775703 -2.3179035 -122.85918
0.65644073 55.225227 -121.78122
1.0006409 42.729992 -117.82919
-0.013763428 27.512978 -116.22503
2.0694704 13.340418 -117.14389
4.6063118 -8.9182158 -121.51907
-13.015259 38.247467 -133.10474
-10.719791 35.213612 -128.27469
-9.5187073 27.237701 -124.93813
-8.5804291 14.965425 -122.49483
-5.289093 4.2319279 -124.49762
32.367699 79.416061 -165.8707
39.707962 69.100037 -160.8645
40.80278 60.083885 -153.61797
37.561234 50.101665 -143.38457
34.321793 39.613831 -140.38153
22.63409 91.289497 -158.5105
26.056934 83.747681 -139.96335
25.808315 74.107002 -131.8468
23.291477 63.069515 -126.34039
21.542152 55.915554 -123.33826
10.64777 97.510994 -147.04031
10.734905 86.659622 -134.95474
9.9004822 76.8834 -128.05196
10.17804 67.776283 -123.30626
9.9687157 58.283737 -120.6244
-1.6403122 91.565002 -158.11292
-4.2266846 84.625381 -140.39777
-3.2602253 75.864197 -131.95781
-1.7688732 66.293709 -126.5074
-0.40876579 57.988201 -123.33464
-9.7859497 83.804024 -163.58682
-17.627167 73.61657 -157.51067
-19.776062 62.056671 -150.2796
-17.112579 51.706486 -142.73579
-14.047836 41.687057 -134.89925
33.263641 -30.619379 -159.87923
28.835693 -36.845604 -155.65565
24.002823 -45.433655 -153.02399
24.021606 -58.226845 -148.57535
21.635086 -70.796585 -141.15378
27.607941 -13.8217 -134.90935
22.161083 -26.878246 -133.69388
20.922613 -39.002518 -133.28839
21.252207 -51.01696 -131.02417
18.882999 -65.155464 -129.4221
10.595333 -5.6725965 -122.64664
10.346918 -15.326598 -124.09708
10.532606 -28.892395 -125.05524
10.184792 -41.48291 -123.41419
10.225445 -53.338512 -122.79945
-8.4746857 -13.988054 -132.69115
-5.3326111 -25.126671 -132.23506
-2.2698669 -40.08712 -129.57196
-2.6238098 -52.651299 -128.62476
-2.4210052 -65.508301 -128.99162
-18.759918 -28.69154 -158.48984
-13.162552 -36.241661 -153.68274
-8.4377441 -45.681709 -150.77644
-9.0861816 -57.328728 -145.07324
-6.337738 -69.02459 -137.59909
-25.755524 0.81971312 -151.00288
-30.0233 14.197834 -148.81808
-35.040054 29.324015 -150.56763
-37.101578 38.067593 -154.90074
-35.694962 47.050774 -163.6257
43.277771 -0.90396976 -153.6709
48.200104 12.169658 -150.65491
52.895813 25.462715 -152.57082
55.998215 36.004761 -158.13162
54.79921 44.221123 -166.83437
35.548119 39.478111 -167.12756
-17.407082 40.427273 -164.66972
ID=Canis_Lupus_MSU36548

LM3=131
-0.16008568 9.2224445 -0.93550014
-3.3585224 6.6443219 4.7587862
-6.170763 4.3857293 5.323204
-7.7739792 3.9891138 -3.9214649
-7.2567863 4.5810452 -4.4050274
-5.013423 5.1606765 -7.6781731
-7.094656 3.6186903 -5.8097401
-8.8053875 0.63338995 0.58343029
-6.7128963 2.7211485 5.1033702
-7.9142838 -0.76236731 8.1086407
-4.483593 2.2071061 11.030336
-2.9642506 5.5923047 7.6672459
5.9078693 3.8247645 -10.627924
6.6082201 7.2777777 -1.7511994
0.2466507 3.8846598 8.108922
-4.001688 0.81392306 13.486042
-5.0426826 -1.245873 10.159365
-5.8708405 -1.5171485 11.804157
8.5519505 1.4845012 1.0258579
4.3244934 -0.62828743 6.9830933
2.1131878 -3.1559846 7.7616653
4.4153309 -7.3474493 -0.27464199
5.1423225 -6.940814 -0.82960701
6.786129 -5.7728143 -4.7082481
4.5608387 -6.9745064 -2.6798944
-0.18291664 -7.4220686 3.2447319
0.51047897 -4.1787043 7.367733
-3.1866302 -4.925993 9.2711372
-1.5967598 -0.40670151 11.755581
2.570612 0.4427993 9.1809349
1.5117426 -6.9450583 -10.272163
-4.4495173 -1.3743685 -12.065094
3.8171768 0.62781185 -13.779354
-3.8112774 -1.3083327 7.65697
-2.539896 -1.9649328 -0.86977506
-1.5396824 -1.2562984 -1.5842571
-1.0104809 -2.2067149 -6.0013447
-1.369091 -3.8026962 -9.9346943
-0.012625694 -4.8111854 -10.796555
1.817287 -4.6705189 -11.962955
1.9892883 -1.9015459 -13.657148
1.4681063 -1.4744225 -13.87776
-1.761142 -1.3735372 -12.945213
-2.2458079 -2.7805207 -11.479986
7.1657715 -2.9857438 -0.5187242
7.250885 -0.94316518 2.26758
6.1694298 0.69518077 4.9059448
4.8016815 0.099130712 6.3428841
3.8819981 -0.79710716 7.7459221
8.8032351 4.4364071 -0.46113777
7.0073709 4.4970045 2.886404
5.2713051 3.6848507 5.2549477
3.956728 2.623544 7.1189919
3.0276985 0.57379305 8.8859653
6.5186129 7.3759241 -1.1623087
4.7635984 7.0361586 2.3447475
3.2775068 6.0964098 4.802784
1.8725414 5.0258675 6.4798374
0.62092924 4.1432457 7.6263714
2.6763144 9.4738007 -1.0978336
2.3972521 8.7532129 1.4517097
1.06775 7.7062788 3.8264656
-0.35339451 6.6184645 5.955595
-2.9131379 6.0426116 7.1958313
-3.4023085 7.45576 -3.0970135
-1.8410628 8.4454994 0.27057838
-1.7496474 7.9706669 2.3462486
-2.5547633 7.0218129 4.2324696
-3.7808142 6.3689504 5.6990423
7.3789063 -4.0664539 -8.7279253
8.3910751 -3.5476589 -7.2926188
8.9153347 -3.0576954 -5.9406996
8.8017883 -3.1476731 -3.7577622
7.6868134 -3.4303639 -1.756501
6.3503008 -1.1700733 -11.68749
8.2070713 0.8205269 -9.5984659
9.7741184 1.5915687 -6.2589507
9.7867184 2.9829118 -3.0012093
8.4251747 4.5569429 0.34286308
4.4565639 1.5583848 -13.058663
6.2350216 4.0038753 -10.190403
6.9798813 6.0770016 -6.9221897
6.4648161 7.5934625 -3.6524334
6.5891247 7.2667608 -1.72101
1.1915216 3.6042378 -13.079857
1.9883406 6.1150842 -11.20249
2.0321693 8.5176754 -8.4322567
2.5907526 9.5996904 -5.0134964
2.7756958 9.7345963 -2.1490564
-2.4542551 4.8832045 -11.450438
-2.2997656 6.2912297 -10.32233
-2.8817282 7.1165476 -8.007493
-3.6921587 7.1134963 -5.8267345
-3.2945957 7.6788812 -3.8486357
-1.3924618 -6.3142424 4.9818287
-1.7359886 -6.24365 5.8411531
-2.6916771 -5.677289 6.8014059
-3.0947113 -5.2351217 7.8161306
-3.153038 -4.7586513 9.6596355
2.283762 -1.7804732 8.3565044
1.0914555 -1.39087 9.0806026
-0.35698509 -1.3660704 9.5689411
-1.3613205 -1.5628849 10.703987
-2.247406 -1.6818043 11.62479
0.23329163 3.8037217 8.1891422
-0.5726881 2.7994163 9.4341602
-1.5808964 2.1592917 10.743069
-2.4396896 1.5991464 12.033422
-4.0717635 0.83779764 13.503191
-5.4290695 4.4112921 6.072072
-5.1864643 3.5745368 7.1751575
-5.1330833 2.6477728 8.1149254
-5.5564632 1.9474472 9.467783
-5.8917084 1.1175618 10.741328
-8.2894955 0.032731071 2.6533022
-8.5042915 0.031320967 3.9209833
-7.7361584 -0.24005921 5.0119739
-8.0245781 -0.52817893 6.3444123
-8.0526009 -0.4988113 7.8817463
-8.720335 1.3707639 2.0968432
-8.8419514 1.9910816 -1.4777491
-7.9067917 3.52157 -4.1190991
-7.1866455 4.2165403 -5.2679849
-6.5324249 4.481698 -6.7529583
0.23183823 -6.9033818 4.5544434
2.2136211 -8.0062695 1.7522373
4.1415653 -7.5514693 -0.60105515
5.2528648 -7.0638971 -2.0051889
5.8367977 -6.8925118 -3.4318399
5.0973282 -5.641818 -3.1620598
-5.691237 3.7352459 -6.1775246
ID=Bpen24230

LM3=131
-6.5054612 0.90105188 6.8368263
-6.2528477 -5.7066531 2.4352894
-6.3245049 -7.0837598 -0.079904556
-9.6087036 2.3551555 -2.8291943
-9.615799 2.8660367 -2.0513389
-8.8705406 7.3707952 -1.1762276
-9.1658621 4.3834958 -3.1643982
-7.1373577 -1.5949658 -5.4219112
-5.9382553 -6.9093533 -2.1217823
-4.0312443 -10.002662 -5.8419142
-2.7951088 -12.459947 -0.93482685
-4.7511806 -8.4719009 2.2474766
0.04750824 12.121089 5.8284893
-1.6429822 4.0987148 9.7869911
-0.47780895 -7.7843981 3.3916254
-1.2198105 -14.878027 -1.7441926
-1.1952882 -11.984324 -4.0584946
-1.3267879 -13.507016 -4.6487484
6.2567396 0.76176655 6.5993958
5.036747 -5.895256 2.6552868
4.8469772 -7.3745723 -0.43437672
8.7550926 1.7301114 -3.319593
8.8406868 2.2634072 -2.6801882
8.5501881 6.5036979 -1.7399158
8.2965584 3.8661499 -3.7820873
5.7351818 -2.4512098 -5.9860821
4.5739594 -7.4318666 -2.4223671
2.2638969 -10.195622 -5.9889231
1.0760384 -12.694923 -1.0848713
3.0115786 -8.8243265 2.317255
4.0805521 10.629096 -6.3879261
-4.6279383 11.133225 -5.9839535
0.095280409 15.13491 1.1230879
-0.93777514 -9.2549562 -3.8454857
-0.67330408 -0.026709786 -4.0436897
-0.42115498 1.4673908 -3.364212
-0.32258892 6.0264807 -4.2903404
-0.18184757 9.7405977 -5.7161036
1.3320496 10.955759 -5.8636332
2.5149977 12.445184 -4.5353866
0.08996582 14.850387 -2.3674598
-0.37678242 14.810449 -2.3710401
-2.977602 12.459627 -4.4842491
-1.8938246 10.981258 -5.721839
7.7436295 2.3026845 1.8979778
6.8515968 -0.58375311 4.0873098
5.4188042 -3.2507026 4.6316328
4.8758507 -5.1662192 3.5851707
4.7965107 -7.068069 2.3310623
3.7031546 1.3796241 8.9845085
3.0873299 -1.3378737 8.1578522
2.2028751 -4.3936629 6.3470764
2.4071045 -6.6737223 4.4701118
3.5128727 -8.3920517 2.3698673
-1.1709595 1.4093179 9.4314957
-0.81062245 -1.3142304 8.6077385
-0.5742209 -4.3017011 6.8548965
-0.74373507 -6.4160595 4.866066
-0.33622885 -7.7165427 3.491518
-4.7150726 1.2738606 8.5973206
-4.2316127 -1.0245187 7.9773598
-3.4305322 -3.9745119 6.4350548
-3.8675945 -6.0312901 4.8050156
-4.4602232 -8.2959213 2.4984455
-8.3729744 3.1951723 2.856986
-7.208765 -0.46609557 4.4588451
-6.1577759 -3.0699756 4.8262081
-5.9207363 -4.9959779 3.6637325
-6.1220903 -6.5231485 2.6573391
7.1725521 11.105435 -0.43253136
8.0613861 9.6246071 0.33740616
8.5538826 8.1141491 1.8452854
8.7336464 5.3531895 1.9631596
8.0718956 2.9664884 2.2538223
4.3556976 13.558604 1.2329865
4.8780689 11.544494 4.5781631
5.4674768 8.5080338 7.0664463
4.7535477 5.4035621 8.5877266
3.841404 2.2477329 9.1002007
0.13109541 14.689467 2.1686602
-0.098942041 12.09048 5.937397
-0.2845799 8.6276722 8.73172
-0.67663407 5.5946708 9.6986027
-1.4934578 3.6714432 9.7896118
-4.2674885 13.794897 1.3647575
-4.8991661 11.65305 4.7473841
-6.1111526 8.8877983 6.6733665
-5.6535549 5.5563812 8.1560154
-5.1278477 2.1005785 8.6140747
-7.1903687 11.438337 -0.052693844
-8.0538635 9.9495974 0.96940851
-8.4427376 8.4577255 2.4495554
-8.8219433 6.0268979 2.4513655
-8.1335545 2.483542 2.6678753
4.844471 -4.7925959 -5.9619551
4.2354126 -5.6723785 -5.9880676
2.9438095 -6.6291647 -5.7793217
2.7313805 -8.0128241 -6.1512575
2.4437523 -9.8282804 -5.9342022
4.336503 -8.2303782 0.74581718
3.3208456 -9.2028131 0.025912285
2.6054955 -9.9192266 -1.0336437
1.9287405 -11.455823 -1.6480789
1.3213549 -12.592335 -2.6218405
-0.40333462 -8.2223921 2.995491
-0.6085825 -9.5640802 2.0543747
-0.64630508 -11.096125 1.0461903
-0.69968891 -12.928968 -0.082790375
-1.3505516 -14.699451 -1.5157814
-5.7975273 -7.753222 0.23470521
-4.7447052 -8.9318771 -0.28698063
-4.0311012 -10.050686 -1.0169574
-3.8611031 -11.31851 -1.8483188
-3.3577919 -12.36487 -2.5744867
-6.3692169 -4.2675509 -5.7071629
-5.7776947 -5.3527274 -5.7688217
-4.6434307 -6.5113692 -5.492403
-4.5026321 -7.9693966 -5.8072796
-4.1048584 -9.7419529 -5.8142223
-7.1800537 -3.4239991 -5.090065
-8.9419594 0.12370796 -4.3862829
-9.5207214 2.8038008 -3.0330482
-9.5311203 4.0984416 -2.5510311
-9.352108 5.809494 -2.3665538
5.9379215 -3.4897931 -5.5112104
7.7127018 -0.17938012 -4.8570776
8.3805752 2.1065335 -3.933362
8.8002701 3.5598195 -3.1602716
8.7841873 5.1812515 -2.9608569
7.3933315 4.3704901 -2.6403503
-7.8262615 4.7956948 -2.2411251
ID=Bpen24232

LM3=131
-2.5653095 8.8401203 35.013298
-9.9318886 8.7912102 27.780136
-8.8324413 9.2393637 24.039572
-0.16223526 10.407362 24.697357
0.50391483 10.503346 25.658508
5.7026229 7.9168983 29.343851
5.150053 8.1322317 26.459757
-0.87610054 7.8299146 21.342136
-7.6398787 8.3883104 22.564409
-12.175396 8.0237579 18.334812
-15.13639 7.9585333 22.469498
-11.873001 8.5432463 26.959846
3.2338886 -0.76216686 39.14098
-4.4498987 2.7662566 38.588902
-12.96089 4.8509431 28.577686
-16.499941 6.0442219 23.122856
-14.599016 5.2836442 19.608997
-15.956615 5.56393 18.438652
-7.3508015 -5.3510571 35.283001
-13.443966 0.24593593 28.739422
-13.169975 -1.1558911 24.914379
-7.8994746 -8.0608721 26.684629
-7.6824269 -8.273634 27.513187
-1.876152 -9.1789961 31.278877
-2.8401356 -9.969346 28.120319
-7.0612974 -5.9664435 22.662489
-12.386818 -1.7519259 23.689848
-15.138117 1.0078024 19.442978
-16.819649 4.0496325 22.778049
-14.968615 2.0178273 27.405447
5.6037197 -8.2509174 30.63525
9.58741 1.6878115 29.472397
6.832695 -2.3432221 38.236557
-12.808166 4.334764 20.908792
-2.0170574 0.23798609 25.306801
-2.3057919 0.50338703 26.094416
1.825386 -1.0308768 27.852062
7.2365856 -3.2319019 28.845901
7.8152981 -5.6056795 29.773569
7.9888802 -6.3262 31.950645
8.4761257 -3.3934731 35.3106
8.6998634 -2.8947296 35.334793
10.199917 -1.0239316 31.207333
8.742239 -2.0125792 29.17263
-6.137001 -6.9642973 33.436554
-8.258173 -5.4533486 33.097382
-10.728607 -3.5935066 32.389732
-12.190683 -0.81051797 31.157581
-13.884464 0.5020768 28.194561
-6.5604 -1.7172791 38.108189
-8.5871267 -0.87599778 36.759941
-10.589787 0.12452534 34.683075
-12.338671 1.4110751 31.707901
-14.540115 1.5975629 27.816845
-4.3946714 2.7876871 38.600319
-6.8396206 3.1701627 37.248352
-9.0695324 3.895592 34.74625
-10.810583 3.9760308 31.983177
-12.479036 4.6370273 28.876303
-3.0464556 6.4770546 37.457314
-5.1542101 6.7958059 36.485176
-7.4666729 7.2276888 34.459236
-9.6079273 7.3634806 31.584721
-11.745188 8.4856615 27.404228
0.91292965 9.4330015 32.749027
-2.4738903 9.8363562 32.577023
-4.8366013 9.9565487 31.192226
-8.3030567 8.9608154 30.314232
-10.128439 8.8405046 27.658085
1.6716857 -7.2999511 37.215637
-0.43696785 -8.2597904 35.712654
-2.3777285 -8.3662176 34.923576
-4.3682117 -7.8644409 34.274094
-5.7029648 -7.3194904 34.0051
2.8825083 -5.849123 38.428215
0.89009619 -4.6080432 39.142914
-1.7875681 -4.1105013 39.426361
-4.3049803 -3.1724865 39.027409
-6.0124168 -2.2386141 38.361458
5.8557701 -1.9487529 38.768677
2.0438318 -0.33400303 39.27951
-0.55671501 1.0287032 40.120689
-2.4324179 1.6830806 39.464821
-3.6976624 2.4619024 38.793861
6.5623131 2.2719145 38.038292
4.1447563 3.6406662 38.408867
1.7919855 5.0442386 38.521965
-0.54256868 5.9270825 38.251945
-2.4046061 6.3973236 37.700821
6.6763763 5.5878615 35.371464
5.4296446 7.0261006 34.154411
4.0393429 8.1369734 33.236458
2.7251487 8.8177462 32.596596
0.48607242 9.4203987 32.294769
-9.6045151 -3.2850661 21.191128
-10.361023 -1.4714721 20.443691
-11.720507 -0.35632795 19.696152
-13.329525 0.33522967 18.876623
-14.783762 0.82922328 19.011211
-14.017576 -0.24777862 24.928541
-14.801258 0.73301965 24.534161
-15.367359 1.6738383 23.630203
-16.227222 2.5069184 22.435236
-16.898659 3.4215932 21.254192
-13.235483 5.0093937 28.193047
-14.241959 5.4588156 26.414022
-15.03566 5.7292094 25.127827
-15.870499 6.0087986 24.031668
-16.295933 6.2856369 23.067291
-10.379877 9.1264687 24.540535
-11.459833 8.9894075 23.584938
-12.467229 8.8503532 22.626108
-13.716803 8.658534 21.543451
-14.78784 8.3822212 20.433382
-4.7407403 7.3327303 20.145891
-6.5709562 6.9603887 19.714851
-8.1638012 7.0819488 19.20649
-10.005402 7.5667634 18.330759
-11.544006 8.243701 18.25415
-3.5135186 9.1575537 21.260651
-1.0046825 9.6733284 22.904194
1.7768059 9.7417593 25.142376
3.4979219 9.3802185 26.512608
5.5364294 8.5848284 27.71587
-9.4955387 -5.071763 22.450682
-8.1204224 -7.3483057 24.931866
-6.262907 -8.7018375 27.020966
-4.5279398 -9.5174608 28.351185
-2.6295528 -10.108675 29.644051
-2.3392582 -7.6632185 29.672604
4.0220242 6.7271647 28.175552
ID=C5755_PY

LM3=131
-8.1024208 9.3413353 29.447762
-17.991602 6.9332705 26.892117
-18.590693 8.0813065 22.450653
-11.562529 12.275727 20.888086
-10.670927 12.441459 21.746477
-3.6779928 11.134809 22.177181
-6.2025495 11.74289 19.574051
-12.771664 9.9553823 17.726658
-18.641359 8.0691395 21.716368
-23.836929 6.9087391 19.834785
-24.879332 4.5784879 24.033545
-20.456593 5.7761116 27.028751
0.44734764 1.560673 28.837114
-6.4481659 2.0971482 32.252769
-19.004093 2.1328316 27.74531
-25.050655 2.3363922 24.603615
-25.054079 2.6281266 20.468857
-26.637953 3.0338624 20.038046
-8.7400579 -4.4377298 29.880056
-18.178343 -2.5074658 26.657606
-19.160528 -3.4123702 21.729753
-12.281425 -7.7921247 20.455875
-11.283369 -8.0728016 21.260466
-4.8811016 -7.6992807 21.712379
-6.9595799 -8.0303211 19.260569
-13.901865 -5.2525206 16.999237
-18.980293 -3.2131741 21.294899
-24.358782 -1.2487066 19.106808
-24.892736 0.32857615 23.831825
-20.270256 -1.8408433 26.465248
0.81665039 -4.1201491 18.342518
1.5391788 7.1651168 18.590084
2.7571888 1.7386236 27.256676
-21.995008 2.5378594 20.984449
-10.260642 2.2966108 19.378801
-10.066092 2.2053301 20.110327
-5.3506036 1.7795929 19.455381
-0.056137085 1.4395411 17.514629
0.97265434 -0.072600432 17.682281
2.8393803 -1.6061778 19.430038
4.0751209 1.0398352 22.648685
4.118475 1.5898932 22.610746
3.1048965 4.2377267 19.447357
1.1290092 3.0717912 17.602753
-8.3379059 -6.3885903 26.691832
-10.559818 -5.630106 27.987768
-13.130488 -5.0453725 27.772781
-15.591588 -3.1361206 28.137955
-18.617218 -2.4374454 26.537167
-7.6982222 -2.486798 31.175701
-10.008682 -2.010184 31.387165
-13.49134 -1.4947718 30.488205
-16.726105 -0.95111817 28.887894
-19.844261 -1.6229217 26.969513
-6.7446213 2.1015363 32.300465
-9.4627314 1.9616121 32.233067
-13.078286 1.9197158 30.999592
-16.705908 1.7866762 28.863762
-18.710232 2.0455534 27.937866
-7.3499112 6.6629796 31.382755
-10.644439 6.2417679 31.528389
-13.555327 5.7516727 30.642693
-16.727905 5.2279363 29.117649
-20.16457 5.5033684 27.242264
-6.8064957 10.69512 26.150042
-9.3594923 10.041082 27.976425
-12.317255 9.4898186 28.240965
-15.329519 7.318347 28.54525
-18.323517 6.8498855 26.929028
-0.3921535 -5.3451743 25.947989
-2.0556765 -6.276258 25.418451
-4.0730524 -6.7075377 25.530437
-6.0353127 -6.9634786 25.278996
-7.8824673 -6.6619096 26.856289
1.5265293 -2.4249358 27.421757
-0.80511773 -2.4354699 29.012077
-3.3550038 -2.4700916 30.423687
-5.2554851 -2.6032953 30.874207
-7.1883612 -2.6561019 31.143684
3.73773 1.4754221 26.099274
-0.42663765 1.6942145 29.37105
-2.5500178 1.918347 30.729954
-4.4122281 1.995169 32.132904
-5.8978868 2.0943851 31.91571
1.7550964 4.8266978 27.557961
-0.1205101 5.8899627 28.949848
-2.0389824 6.5632758 30.752542
-4.6820197 7.0024686 31.044212
-6.5971351 6.8469996 31.408121
0.47136879 8.4383764 25.98752
-1.2227528 9.6802139 25.709898
-3.322387 10.404581 25.907255
-4.8618288 10.784717 25.879633
-6.0215721 10.841063 26.310799
-17.62257 -2.9832935 17.527321
-19.17168 -2.0262823 17.685814
-20.836998 -1.5085427 17.71357
-22.705948 -1.3904496 17.977425
-24.073408 -1.4362222 18.794905
-20.245262 -2.8800137 23.345325
-21.37075 -2.3968563 23.309771
-22.640593 -1.9088143 22.962585
-24.20549 -0.89256793 22.581585
-25.690908 0.005232675 22.078472
-19.694803 1.9312233 27.496937
-20.989897 2.1101086 26.846117
-22.439306 2.2241468 25.989277
-23.950945 2.272213 25.262737
-25.049421 2.5468721 24.649181
-20.211769 7.307302 24.268375
-21.50996 7.0706778 23.857054
-22.925735 6.4755163 23.298815
-24.268555 5.9273725 22.746817
-25.53216 5.3142471 22.274906
-16.755962 8.0192089 17.942724
-18.32682 7.1383495 18.127392
-20.203323 6.685493 18.178772
-22.347008 6.8174024 18.325226
-23.578323 6.8831825 19.356815
-15.597058 10.066144 18.832029
-13.085656 11.451177 19.778696
-9.8872252 12.31422 20.690647
-7.6489415 12.311729 20.847982
-5.11057 12.007897 20.768057
-15.878521 -5.5129147 18.035889
-13.402243 -7.0234456 19.263519
-10.943586 -7.9066372 20.058563
-8.3899479 -8.2598381 20.247467
-6.2393398 -8.3116302 20.311893
-6.4874401 -5.8812194 20.930742
-5.9231529 9.6962566 21.29538
ID=C5757_PY

LM3=131
-4.5230408 24.916117 40.21196
-24.238876 -26.56284 23.632534
-26.85733 -29.867083 15.206291
-40.586868 -4.1307025 24.378654
-38.922775 -2.6798189 25.962112
-29.974594 55.187069 28.907898
-39.888077 34.464119 21.562971
-33.015884 -15.681067 -2.6991196
-24.4049 -30.665089 7.3342896
-10.673859 -54.649403 -0.1420083
-15.193245 -57.638763 23.117645
-19.386055 -26.21447 31.895386
-3.7190742 56.42738 43.018448
-3.5113831 23.825054 42.204956
-2.5853653 -25.330746 36.258347
-2.580471 -58.697914 27.741486
-3.4531503 -62.232395 9.1228638
-4.130538 -68.85952 0.1822052
-2.035614 24.789429 39.279297
19.078018 -24.711586 24.751732
22.194626 -29.418844 15.809647
35.220459 -3.176403 23.498177
33.365662 -0.71930885 25.258415
24.069645 55.01363 27.71727
32.715118 35.377945 20.553513
27.542923 -15.88183 -3.0307846
18.568512 -30.834957 7.1958733
5.3945999 -54.093658 -1.3664551
10.444229 -58.110062 23.745903
13.429756 -26.717499 33.295166
22.553843 64.187782 -3.6138
-29.369787 63.589252 -5.1553917
-3.7023592 69.934525 40.219048
-2.4377022 -49.873814 0.67024231
-3.3691521 -0.1510479 -8.209137
-3.3436015 17.300385 8.100235
-3.8498001 42.867764 9.3091278
-3.4946213 60.604698 10.077652
3.9506512 67.108948 10.48909
4.9090199 67.633125 18.827183
-3.7855415 69.61747 21.928442
-6.1083364 69.153961 21.861723
-13.722619 67.949516 19.331604
-12.005857 67.311554 10.176167
8.7426834 14.321945 29.75367
10.050911 4.1669393 34.649261
13.223495 -6.3411369 34.265045
19.382263 -17.08917 29.954407
16.161743 -24.966848 31.554779
1.0130205 20.175766 38.122253
3.3924103 5.5728927 38.571686
5.3904457 -4.1886253 38.844284
8.870266 -14.603578 37.729645
13.421616 -23.459232 34.265839
-3.7786942 22.215561 40.916351
-2.9372177 7.1371994 38.656158
-2.8074341 -3.332401 36.640945
-2.2019253 -14.1179 36.313141
-2.8514061 -22.964413 35.992523
-7.9431019 21.200268 37.676529
-9.7277222 6.4318461 38.226013
-11.402172 -3.6543062 38.075623
-14.896812 -14.591883 36.917282
-18.767628 -23.55731 33.389908
-14.970085 15.018208 28.788063
-15.657257 1.7936146 35.115448
-19.132011 -9.7156935 34.608231
-24.164608 -16.243259 30.666489
-21.555725 -24.348608 30.691483
13.045658 67.455406 36.076431
8.5000792 55.923824 36.526672
9.7768183 42.878788 35.790787
11.397675 29.665556 31.064575
8.567543 17.972368 29.315575
6.8403168 66.117897 39.64093
2.9934006 57.076626 40.422394
2.9744034 44.410347 40.775406
1.6760254 32.285034 39.900345
1.2868481 22.771347 37.82692
-3.9714727 66.184265 42.854156
-3.6409893 57.931221 43.233109
-3.988266 45.541698 44.796768
-4.2794399 33.827019 46.043655
-4.470006 26.114346 43.3685
-14.475243 65.229652 39.135391
-11.765232 56.927452 40.16098
-10.83689 44.286007 40.122879
-9.8444633 32.405483 39.355286
-8.2057734 23.646652 37.986267
-23.48114 66.087967 32.814163
-16.936535 56.577957 35.756882
-17.134567 44.040871 35.387238
-16.432678 30.823021 33.975494
-15.68803 18.203745 28.362251
16.124939 -23.533678 -12.667084
15.674484 -30.14481 -12.717037
13.208847 -37.584057 -10.510403
7.6244354 -43.539875 -3.9081039
6.2022247 -51.99741 -1.9578781
18.759674 -30.665203 23.059937
15.774094 -37.488987 22.992111
12.644882 -45.411663 20.935898
11.861023 -53.670219 18.953728
11.890945 -60.195305 17.970184
-2.4933147 -25.269432 36.189102
-2.7027645 -32.623512 35.925049
-2.9565277 -39.864788 35.157883
-2.8830872 -48.860023 33.894028
-2.7929878 -57.914112 29.130875
-24.447464 -30.770184 20.353939
-21.876373 -36.401138 19.868515
-19.037872 -42.558075 18.413343
-16.285004 -51.358849 16.434614
-16.120316 -59.573833 16.402084
-20.100449 -22.204992 -13.736719
-20.398636 -31.173086 -12.833937
-16.467468 -39.355076 -10.21907
-12.126282 -44.306679 -3.6295066
-11.093765 -52.442398 -0.89562082
-34.803757 -28.116365 1.2627239
-41.409393 -9.7903175 13.176675
-41.692734 12.791462 25.274269
-38.811333 27.839983 27.478096
-38.648605 44.87072 27.792259
28.684555 -28.056679 -1.969677
35.101166 -8.317831 12.041786
35.999176 13.885988 23.817102
33.436188 30.402033 24.651108
30.923035 44.479923 24.655209
19.19812 32.729004 19.182419
-26.719643 32.239254 19.163803
ID=Pcin_digimorph

LM3=131
-2.6537781 -44.097523 -958.76831
-23.33046 -63.598743 -1004.3156
-26.954063 -61.42009 -1015.265
-57.853821 -32.952339 -991.98535
-58.168213 -32.339272 -989.03839
-39.615471 12.861412 -969.54468
-59.779755 -1.6501681 -984.70679
-42.552185 -25.266907 -1032.1426
-24.866562 -60.941238 -1053.2471
-20.222092 -82.666458 -1090.0382
-12.726517 -94.618568 -1069.9976
-10.186619 -69.11364 -1012.1122
-1.2916031 -18.778307 -930.28589
-1.7787323 -46.396709 -958.96179
-1.4591751 -65.000999 -999.73999
-1.8804131 -91.385208 -1063.2151
-1.6695185 -87.362701 -1088.2708
-0.94788361 -91.235565 -1105.1951
0.096435547 -44.906868 -959.81598
18.58934 -63.83334 -1003.0013
25.496719 -60.43367 -1018.6612
54.504929 -33.097095 -994.33624
54.812912 -32.644478 -990.6936
35.904285 12.768146 -969.32916
55.445877 0.22776024 -985.64294
39.663284 -25.761362 -1032.7458
21.348404 -61.09306 -1051.9094
13.873474 -85.202087 -1091.8879
8.5831223 -94.981407 -1072.8999
7.3828354 -69.315422 -1013.2559
25.419868 38.821033 -966.88861
-28.978539 39.035156 -967.08569
1.0364265 18.894054 -918.7063
-1.6560898 -76.41333 -1084.0154
-2.1552391 -19.951569 -1027.848
-1.2979774 -8.1624641 -1003.1106
-1.3981152 14.587761 -987.04382
-1.9361153 42.061623 -966.49988
5.1442146 44.878048 -961.28583
9.4303207 36.5172 -952.88684
1.2648163 32.931942 -947.18457
-3.230423 31.935318 -948.86603
-12.599655 36.172138 -952.60742
-7.2512589 43.809059 -963.16492
20.272125 -33.609528 -974.02032
17.776588 -45.046272 -977.46771
20.248253 -57.398708 -983.60608
21.156021 -62.684589 -991.0686
18.214714 -65.171539 -998.42517
10.576864 -41.838009 -963.2724
10.497852 -51.457024 -970.52399
11.552021 -60.827381 -981.12122
9.7826118 -64.303146 -992.22345
6.0675764 -68.296837 -1009.4866
-1.9314117 -46.759037 -959.50305
-2.0983467 -52.906876 -970.93481
-2.196701 -58.5275 -980.85779
-0.93272018 -62.212399 -990.96375
-1.4976387 -64.905602 -999.51331
-15.982101 -38.227081 -961.39343
-13.219311 -52.051327 -969.9845
-13.296429 -59.904606 -979.50574
-10.930367 -63.91362 -991.90845
-10.075778 -67.868645 -1007.6577
-24.906448 -28.578247 -974.74139
-21.232933 -42.835594 -977.99829
-23.338676 -57.078556 -981.75659
-24.679932 -62.32246 -989.35559
-21.90633 -64.435936 -1001.5697
14.155975 11.963068 -939.71991
21.745728 7.1765494 -948.1095
27.759506 -2.8039544 -957.11816
26.051453 -13.394269 -966.10986
21.274323 -29.610142 -973.90198
7.137146 11.760034 -928.94965
11.746141 -4.728899 -935.75067
13.305461 -17.363928 -942.7146
13.155702 -28.706911 -953.44086
11.258648 -39.358387 -961.53705
-0.30456161 8.7808361 -915.37018
-1.8320999 -13.969253 -924.76709
-0.57249451 -25.419367 -937.65149
-0.9616394 -35.540482 -948.16498
-1.3123474 -44.077461 -956.19244
-9.8724232 12.78925 -928.52924
-16.601501 -5.3244214 -937.42719
-18.387177 -17.660616 -944.97644
-16.05394 -28.465816 -952.43805
-16.080402 -36.164555 -959.13391
-20.016588 13.320451 -942.79645
-27.735504 8.1061172 -952.21063
-32.375687 -1.8756682 -958.94214
-29.161453 -15.410998 -967.90717
-26.142822 -25.783489 -973.71503
31.569473 -38.357029 -1053.2451
23.419205 -50.940067 -1062.2605
17.649261 -60.392555 -1070.8353
18.304077 -71.328323 -1079.9863
16.822418 -82.456032 -1089.6862
17.69175 -64.390091 -1015.5842
16.636757 -68.095337 -1031.9922
14.662872 -72.759827 -1046.3046
14.289772 -83.492477 -1061.3961
11.393852 -93.088242 -1080.2324
-1.3354018 -65.835304 -1002.3224
-1.5235367 -70.48996 -1021.9697
-1.8700447 -79.089134 -1041.1768
-3.3461933 -87.690445 -1051.8569
-1.6703491 -91.48391 -1063.3551
-24.137009 -63.074451 -1019.4727
-20.829056 -66.806862 -1034.2205
-18.838318 -73.803986 -1051.5934
-16.631058 -84.344139 -1065.16
-14.456085 -93.362305 -1077.3524
-34.281982 -40.992577 -1053.4762
-26.914917 -50.664543 -1061.9695
-21.026581 -60.968212 -1070
-21.548035 -70.746887 -1080.3817
-17.579117 -85.973236 -1092.6123
-45.023468 -37.949081 -1026.7383
-54.912323 -36.726276 -1004.0998
-61.84935 -21.424585 -987.60498
-62.432816 -10.552303 -981.55768
-57.486877 3.9330163 -977.88678
43.375473 -37.594707 -1026.16
52.324753 -35.228176 -1004.2151
58.370102 -22.596376 -989.30109
57.900772 -7.0642204 -981.48889
52.981522 5.074842 -977.7345
29.912884 2.8275304 -987.58087
-28.862244 0.99044287 -985.92242
ID=Clup_adult_KUPRI

LM3=131
-2.6967375 -4.0915546 2.7356339
-2.117527 -3.5914176 -1.5647897
-3.4657383 -0.99169183 -2.9859447
-5.6051121 -0.95630521 1.4147213
-5.5623903 -1.2320153 1.6817031
-4.8410616 -0.73758352 6.0604105
-5.5723839 -0.29206175 4.5190625
-4.3129215 0.71400779 -0.40151533
-2.465517 -1.3131931 -4.5012493
-1.1020699 -0.67145288 -9.1921921
-0.22923851 -2.1334465 -10.171074
-0.66746497 -3.7027984 -3.6800661
0.40074229 -4.6316323 8.5974407
0.42777872 -5.1921148 4.1777086
0.27430916 -3.789932 -2.797225
0.30647051 -2.0859661 -10.132507
0.19360471 -0.58043766 -10.597198
0.21129751 -0.19378838 -11.253344
3.2254922 -4.1873016 2.4251556
2.5688324 -3.7345393 -1.5269499
3.8059893 -1.4887125 -3.3629923
6.1267681 -1.3228157 1.4345689
6.0789967 -1.6388942 1.826324
5.6848197 -0.98728651 5.5988059
6.1573639 -0.45720398 4.5881252
4.7397175 0.65389091 -0.40030861
2.9686356 -1.4162861 -4.5678711
1.6408653 -0.5806374 -9.1263018
0.66413498 -1.949165 -10.422998
1.1817338 -3.6816313 -3.7016015
3.1028652 2.0683432 9.0931587
-2.4598343 1.8727896 9.157074
0.36954474 -3.4166222 10.883802
0.35058177 -0.93377686 -7.5877156
0.3356657 0.47677931 0.52155924
0.39238143 0.047115233 2.4334064
0.3366344 0.84028387 6.0892348
0.39255217 1.6085351 8.8227377
1.6893911 1.7044239 10.162813
2.4422741 0.22796984 10.694965
0.64292443 -1.5923971 11.110712
0.33756787 -1.5543951 11.100868
-1.7316313 0.080315314 10.752287
-1.1467464 1.5433795 9.9641247
3.1911259 -4.1218395 2.2149143
2.7199898 -4.2715797 1.1932325
2.4089286 -4.0448027 -0.090126038
2.4457026 -3.7817791 -1.2084169
2.9719851 -3.4050679 -2.298008
2.4769986 -4.7960439 3.6705537
1.6949534 -4.8117323 1.4512179
1.5041165 -4.5593247 -0.17832279
1.5344509 -4.3038697 -1.644989
1.2237574 -3.8160124 -3.3500733
0.45300215 -5.2091098 4.0990543
0.30471754 -5.0039649 1.8621631
0.19644499 -4.5466738 -0.075558662
0.29955292 -4.1204634 -1.4854269
0.24159431 -3.8219562 -2.6676474
-1.7562284 -4.6745439 4.0263801
-1.1161015 -4.7665377 1.7123365
-0.83475828 -4.5470614 -0.08498764
-1.0111594 -4.3038406 -1.5369358
-0.65132737 -3.7982323 -3.4766202
-2.6549397 -4.0655556 2.4382315
-2.154711 -4.0853848 1.1403213
-1.849982 -4.1796908 -0.15134335
-1.8438203 -3.8660347 -1.1684599
-2.3248589 -3.4443421 -2.1618919
3.8076012 -1.7886059 9.4798946
4.5838785 -2.2413766 7.6220675
4.8588448 -2.9050992 5.8011856
4.211153 -3.4686649 3.9980628
3.4007702 -3.9289019 2.4914522
2.1049547 -3.1432467 9.7452335
2.3299725 -4.1204 8.2578573
2.7615702 -4.5572495 7.0902081
2.7174778 -4.6717563 5.5157094
2.5694404 -4.7372561 3.9402459
0.37333059 -4.2517786 9.7268925
0.41682816 -4.656136 8.4785042
0.32975578 -5.0781746 7.4383812
0.50122595 -5.1492658 6.2831788
0.76786482 -5.2060752 4.9014325
-1.4107571 -3.2903099 9.8545284
-1.8522873 -3.9848783 8.4378891
-1.8956013 -4.5111933 7.1017189
-1.9172249 -4.4160743 5.6980066
-1.8239918 -4.6088119 4.3095112
-2.7841873 -1.9257234 9.8747721
-3.6324215 -2.4741139 8.3025885
-4.1572742 -2.8777277 6.7020273
-3.7133913 -3.3753169 4.559319
-2.8187914 -3.9915214 2.967133
3.1104679 0.22425503 -4.5644064
2.6886196 -0.18630254 -5.3358231
2.2079754 -0.37449977 -6.4128418
1.8871326 -0.57864022 -7.7171373
1.6613064 -0.60701245 -8.8815269
2.845335 -2.8373942 -3.6790133
2.21628 -2.5648649 -5.0478354
1.6843758 -2.1600912 -6.8811674
1.4975929 -1.7788466 -8.9735689
1.1217403 -1.36396 -10.736711
0.28532076 -3.7225707 -3.0572085
0.31961942 -3.4387083 -4.7982202
0.35694981 -3.1643713 -6.5552936
0.37932563 -2.7233787 -8.4619684
0.24770999 -2.1114781 -10.105939
-2.676712 -2.3490822 -3.8066902
-1.848175 -2.1785178 -5.2501307
-1.1587696 -2.0272136 -7.0736814
-0.91566849 -1.8049184 -8.9698963
-0.58537865 -1.3592542 -10.702724
-2.5685558 0.39668924 -4.417181
-2.0871887 -0.0076311049 -5.3567553
-1.6276073 -0.23938997 -6.2692242
-1.3209076 -0.58835793 -7.6117496
-1.1021652 -0.70821172 -8.9082432
-3.6335945 0.0049980446 -2.1253242
-5.3030071 -0.27227107 0.1893301
-5.7186737 -0.88985854 2.1712098
-5.7108269 -0.82276905 3.4729981
-5.3497047 -0.51132697 5.0623398
4.2390633 -0.13434856 -2.1271229
5.9133205 -0.42097917 0.37296677
6.330761 -1.1339366 2.5127506
6.3201294 -0.95236194 3.807745
5.9961681 -0.67617285 5.0847292
4.9928045 -0.61193776 4.5971813
-4.3273001 -0.45770931 4.5714912
ID=Scras_adult_digimorph

LM3=131
3.9566345 2.3252575 -1063.0682
6.343811 8.8083878 -1047.5103
11.101807 17.616543 -1043.6982
22.689125 13.513608 -1062.4373
22.531715 11.394972 -1063.3817
16.333017 11.109678 -1093.4105
23.848007 20.002043 -1084.1996
15.907936 30.280563 -1052.9751
7.9325752 22.285919 -1039.575
6.4448166 28.25486 -1029.1553
2.709549 17.805126 -1020.8615
5.2050915 7.8724637 -1045.4575
-1.209631 6.5428901 -1091.7727
-1.3786049 3.9689393 -1065.7954
-1.5026836 6.0174532 -1046.301
-0.8165127 17.9207 -1016.1473
-0.086042404 26.992218 -1021.9632
-0.77440643 28.730751 -1018.4274
-6.6751022 2.5352595 -1062.1167
-8.3570404 8.122261 -1047.7235
-13.713387 17.483583 -1043.7856
-25.676544 13.35611 -1061.7997
-25.340981 10.426211 -1063.3563
-18.576326 11.169617 -1094.661
-27.708801 18.963715 -1082.5149
-18.471603 29.94842 -1053.4517
-10.424805 22.503321 -1040.1313
-8.6998901 28.716373 -1028.5402
-4.5022354 17.662855 -1019.4749
-7.4318123 7.8870726 -1045.2169
-12.588627 34.70256 -1094.7034
9.7851553 35.596153 -1093.9082
-1.3559246 11.758324 -1100.7343
-1.1200209 26.830074 -1031.7202
-3.4652419 27.557142 -1063.8591
-1.2719917 24.521235 -1069.155
-1.8093863 28.70698 -1086.1658
-1.7013922 30.414206 -1097.2643
-4.8783503 31.270267 -1099.4878
-6.8172274 26.31142 -1101.0381
-1.1665182 23.10199 -1101.3649
-0.029589653 23.363817 -1101.2089
3.9827094 26.107607 -1101.1216
1.4400661 31.125839 -1098.9154
-7.0753412 3.8909111 -1062.8379
-7.2523346 3.5308201 -1058.8853
-7.7549286 4.2095084 -1055.3848
-7.9768715 5.487783 -1051.6261
-8.1396675 7.3780971 -1047.9113
-4.7354031 2.5826764 -1065.3137
-3.7357635 4.4445291 -1061.5161
-4.1852846 5.1508665 -1057.3066
-4.8734608 5.3087492 -1051.3115
-6.7355804 6.9759831 -1045.7485
-1.5355856 4.0766573 -1065.0614
-1.4943693 4.6754074 -1062.0743
-1.3983521 5.6409888 -1057.8726
-1.0966907 6.0442433 -1051.5992
-1.3054276 6.0205536 -1046.7487
2.395668 2.6438518 -1065.8083
1.3682213 4.0886717 -1061.2611
1.6644459 4.837851 -1057.3245
2.5222335 5.0058007 -1051.0295
4.6359081 6.9281993 -1045.9036
4.520195 2.8804839 -1061.6681
5.207592 3.4571826 -1058.0557
5.3788738 4.9529934 -1054.2229
5.4003181 5.5523143 -1050.8738
5.7668724 7.3886771 -1048.3994
-4.7361565 13.395425 -1101.7008
-6.6156158 10.720444 -1093.5061
-11.006256 7.5005422 -1084.8285
-12.588558 9.274147 -1074.4001
-6.8885384 3.492394 -1063.972
-2.8253136 12.701352 -1101.0149
-3.9819107 9.5184669 -1092.3632
-6.2444534 4.9243383 -1084.2444
-7.90345 4.2138968 -1075.1653
-5.5608368 2.2009547 -1066.3478
-1.049963 12.763946 -1101.4635
-1.2568359 6.2774782 -1091.3424
-1.2049084 1.8552052 -1083.5433
-0.92334175 2.7157822 -1074.6093
-1.2701833 3.798573 -1067.1979
1.8342037 13.579264 -1101.7026
1.6072397 9.7754574 -1092.5452
4.4604111 5.307826 -1084.3739
5.2060671 4.3038492 -1075.1609
3.1850474 2.2134855 -1066.3226
4.3943577 14.172601 -1102.4719
4.0480618 10.990346 -1093.7871
9.7476711 8.6879625 -1084.8807
10.67308 11.253553 -1074.4756
4.6476631 3.301126 -1063.0905
-13.594902 29.320049 -1048.6176
-13.014313 28.977921 -1045.2168
-13.002243 29.748182 -1041.6479
-9.5643005 27.673847 -1036.0482
-8.6867447 28.724577 -1030.0486
-10.905087 15.375742 -1042.6343
-8.4692459 18.011936 -1032.7799
-9.3746948 17.181993 -1038.0084
-7.4665756 19.125463 -1027.4403
-6.1515579 20.890804 -1022.2047
-1.3004084 6.0273628 -1045.4749
-1.0508089 7.384654 -1038.1996
-1.0862236 10.073511 -1031.7368
-0.99726105 12.524569 -1025.7234
-0.83988905 17.645704 -1016.2842
8.7188721 16.009058 -1042.3118
6.9188309 16.727297 -1037.4594
5.9458313 17.550417 -1032.751
4.9720535 19.323044 -1026.9993
4.1528702 21.828682 -1022.5073
10.813416 29.758682 -1049.0564
10.261215 29.065945 -1045.6409
10.138565 29.278942 -1040.7205
6.2962875 27.096201 -1036.3329
6.4287643 28.233591 -1030.5004
15.713264 25.606138 -1049.0254
22.197105 20.190336 -1056.9878
23.850121 15.175497 -1066.0718
23.718285 14.664289 -1076.1913
22.391716 14.927732 -1087.4124
-18.784744 24.798326 -1049.1116
-25.709732 19.013313 -1058.4664
-27.457901 15.004584 -1066.5856
-26.758591 14.447988 -1076.9944
-25.223396 14.945444 -1086.9272
-17.264938 17.36738 -1082.0609
15.173817 19.127851 -1081.437
ID=Tvul_adult_KUPRI

LM3=131
-0.90916824 54.061844 -163.83466
-15.440964 4.0442529 -176.32001
-20.488182 -6.4545588 -186.8251
-44.524658 18.654966 -192.03217
-44.499649 20.71282 -192.53302
-35.539696 68.448166 -212.6113
-52.000015 47.579929 -209.04352
-35.487656 8.4939213 -217.41537
-18.678131 -28.163095 -199.2618
-12.296631 -75.978012 -202.57373
-5.6912842 -68.861923 -186.2081
-1.5751915 -14.090251 -177.54407
1.6624146 81.455482 -165.85925
1.8365097 54.006096 -163.65137
4.352603 2.1852789 -172.90556
3.1356683 -58.285866 -180.89828
3.5958328 -78.178223 -201.13724
3.8035822 -88.762718 -206.9857
3.6489334 53.737892 -163.25919
21.082581 3.2986093 -175.81996
27.670349 -6.481194 -187.02382
50.614487 19.715122 -190.9762
50.413712 21.610075 -190.85446
40.891495 69.57901 -211.76765
57.602478 49.910641 -208.2944
41.807159 8.8426743 -216.992
26.079788 -27.827824 -198.68164
20.975098 -74.534828 -202.73074
15.107025 -69.242355 -186.51028
8.6664963 -13.873238 -177.46423
29.47456 91.391991 -233.31866
-25.010227 90.95768 -233.79651
1.8771629 109.74976 -180.38298
4.4489965 -58.071461 -208.07443
2.9231806 11.676618 -223.2016
2.8034697 20.184124 -213.72012
3.7454405 60.983952 -223.84271
2.8912292 91.917839 -230.72354
11.268722 103.30011 -232.72464
14.265022 100.83715 -220.44273
3.0107117 101.74187 -213.00941
-0.12388992 101.84181 -213.79234
-9.4864998 100.22861 -220.25833
-4.244976 99.379822 -233.39633
25.064087 40.098484 -182.69519
22.002411 36.156559 -177.09138
21.74469 26.126783 -171.51019
24.755188 14.660545 -171.17458
20.418259 4.2836494 -174.52711
13.067896 47.997044 -166.85703
11.124851 38.177727 -161.22191
11.805574 25.349751 -162.04379
13.08614 11.781597 -168.03633
9.0332413 -10.063375 -176.51689
2.0175095 51.62077 -163.18808
1.8957672 38.329075 -163.82669
2.4615784 24.093584 -164.48515
3.0524788 13.164402 -167.70647
4.2992611 3.4758372 -172.81477
-9.0257816 47.963474 -167.5528
-7.0301132 39.041649 -162.54449
-8.1333733 24.412725 -162.60583
-7.4346299 11.381318 -167.25211
-1.9044418 -9.6172924 -176.56776
-20.647484 41.848755 -184.12485
-16.745651 35.918179 -176.34863
-18.996613 24.440557 -170.0658
-19.891342 14.041475 -171.26797
-15.234848 5.0034966 -174.71115
26.151535 88.95636 -197.20204
32.714371 78.139648 -197.1391
34.42421 67.433571 -195.5332
29.709778 56.075348 -189.58609
26.186035 43.076248 -184.32021
16.698898 94.920128 -187.61914
17.723646 85.328873 -177.21211
18.095474 74.281715 -172.37329
15.74789 61.674671 -170.02408
13.55369 50.40834 -167.54236
2.2551823 107.59373 -175.51042
2.0966616 92.599167 -167.58554
1.6560488 74.998161 -165.19196
1.7136078 64.934814 -163.88646
1.8976898 56.113029 -163.38042
-14.377993 94.696678 -189.80475
-12.858096 84.443672 -177.04309
-13.273805 73.240318 -172.34671
-11.325605 61.963203 -170.34006
-9.0257759 50.927994 -168.06033
-24.392746 84.487381 -199.99947
-29.284622 73.987663 -198.09235
-27.88678 63.358105 -193.32803
-23.427292 53.809387 -188.65204
-21.248474 44.662575 -185.8318
37.846603 -19.611443 -219.14755
31.723145 -32.669102 -213.31099
25.613449 -43.793316 -210.5004
24.355423 -58.429649 -206.94856
21.641617 -72.708969 -202.0638
25.054703 -11.961752 -187.2514
19.966034 -24.411613 -189.14336
18.209854 -41.625126 -187.69417
16.858765 -56.871037 -188.17429
17.631897 -72.882637 -192.47588
3.9906092 0.63707048 -174.41887
4.3942924 -16.552691 -179.73737
4.8455243 -33.045795 -181.33456
4.232482 -47.77821 -180.93588
4.5103245 -58.905712 -181.50336
-18.466312 -13.379433 -188.67999
-12.933354 -28.695944 -191.18018
-13.194473 -47.780025 -189.41579
-11.729996 -62.318047 -191.89902
-9.9820099 -74.408684 -193.41661
-31.227402 -21.768286 -217.96994
-23.390244 -34.090401 -211.43877
-17.333084 -46.06039 -209.03506
-16.499054 -59.040031 -207.10536
-12.959442 -74.188629 -201.95135
-39.24588 1.7425249 -205.8808
-45.509583 14.744394 -200.22647
-52.149017 31.293316 -199.82874
-52.75087 45.849483 -202.78941
-49.84462 57.363548 -210.5583
45.407761 1.8704547 -206.20616
52.282074 16.971949 -198.86876
57.444504 34.088001 -198.89287
57.679321 49.148491 -202.21638
53.925537 60.842274 -210.72
31.426842 51.495403 -214.21812
-23.673752 50.247669 -214.38443
ID=Canis_lupus_MSU36495

LM3=131
-9.2938843 10.890235 -294.25562
-4.0807114 -0.87154251 -295.46667
-6.3240585 -4.8132777 -300.55582
-12.534836 5.915483 -305.3121
-12.535904 6.5003085 -305.66806
-8.8809128 19.029858 -311.5206
-12.717064 12.122815 -311.289
-10.626373 3.193388 -311.43619
-5.0652924 -8.4680929 -304.03021
-1.2675934 -18.478594 -304.06366
0.42059326 -16.242073 -297.12128
0.84187031 -4.6042523 -293.93283
5.7311139 31.575504 -292.94684
5.4485455 17.454672 -285.24054
4.2612972 -2.2367268 -293.58997
4.3266029 -14.590072 -296.98746
4.0273514 -18.208183 -302.0592
3.7813931 -22.437391 -304.64163
20.25061 11.33398 -293.63684
13.208801 -3.0204518 -295.48929
16.632561 -5.1755586 -301.10449
22.877441 5.1226754 -304.83093
23.19342 5.5043607 -305.41129
20.753151 18.168991 -311.14862
23.853653 11.813395 -311.68387
20.808601 2.200433 -310.7168
14.303932 -8.862011 -304.07858
9.4756546 -18.961798 -303.40942
7.7285843 -16.823294 -296.99933
8.2034369 -5.2665701 -293.91827
14.698388 25.344122 -318.30249
-2.7842093 25.947651 -318.6478
6.4496193 35.625557 -308.17526
4.2100472 -11.768446 -306.15005
5.4189939 8.0442877 -311.64572
4.8104248 10.929045 -310.68365
5.5879664 15.983097 -314.26474
6.2120247 25.517763 -320.08917
8.1398964 26.374205 -320.20767
10.042689 29.761932 -317.81155
6.530941 31.856249 -316.47705
5.4695301 31.707592 -316.38303
2.3103018 30.118364 -317.97784
4.2770147 26.833036 -320.51419
19.095093 9.5297222 -300.81021
18.633286 6.264605 -297.54532
17.431465 2.9676378 -294.88135
15.391434 0.51786572 -293.96945
13.452751 -2.1310236 -295.16019
14.190224 13.112843 -286.91394
13.833003 7.6564312 -286.94769
11.959765 2.9868753 -288.06192
9.5596809 -0.38265568 -291.33047
8.3999252 -4.5691638 -293.4545
5.4680729 16.579081 -285.66696
5.5645885 9.9763842 -286.11865
5.3941412 4.5561848 -287.52029
4.8778501 0.33356792 -290.83206
4.4402637 -2.0711465 -293.44797
-5.2239742 14.989865 -287.38751
-4.1687546 7.8073072 -287.63641
-2.9897308 3.8794129 -288.53131
-0.75920105 -0.012942552 -291.65332
0.61395645 -3.7527137 -293.54181
-8.3270493 9.5134878 -300.41162
-8.4870071 7.1183372 -297.72543
-7.6732254 4.1930008 -295.74564
-5.7451248 1.5394094 -294.92715
-4.4042282 -0.40119293 -294.84619
16.743626 28.911055 -308.31021
19.762573 25.109728 -306.04654
21.824814 19.973686 -305.07388
20.614639 13.912787 -302.7276
19.440231 10.548503 -301.19223
11.643803 34.071899 -306.89777
15.61808 30.62509 -296.16354
16.791939 25.979177 -291.62634
16.507454 20.558065 -288.73944
14.555424 14.221547 -286.78412
6.3901062 35.625916 -304.98868
5.9958811 32.764412 -294.36737
5.5988312 28.509151 -289.77118
5.7904444 23.519882 -286.5015
5.612257 18.182154 -285.15167
0.30979156 34.044941 -307.02176
-3.374577 31.655993 -297.35477
-5.180583 26.730225 -292.05014
-5.4165363 21.291113 -289.29153
-4.9499226 13.460487 -287.64932
-3.7251129 30.603138 -308.83194
-8.672287 25.220425 -305.7323
-10.150284 20.536036 -305.72018
-9.6366425 15.217365 -303.04031
-8.3923187 10.880215 -301.40936
17.026962 -9.4162216 -311.30688
14.743637 -10.257894 -307.38199
12.195549 -13.02625 -306.2243
11.671486 -16.200092 -305.59872
9.8365631 -18.213902 -303.68268
13.788353 -6.078723 -298.23181
11.73233 -8.9489489 -298.72717
10.292358 -11.857849 -298.88019
9.3628693 -15.128128 -298.46756
8.2339935 -17.839579 -298.53354
4.3863029 -2.9652989 -294.09192
4.5759811 -5.4385309 -295.12524
4.6172867 -8.915657 -296.39008
4.5632248 -12.072017 -296.58612
4.2264957 -14.46154 -297.03564
-4.3370972 -5.7362838 -298.55481
-2.8693771 -8.1876383 -298.82874
-1.5924454 -11.256839 -299.0853
-1.2897491 -14.631447 -299.09262
-0.14634705 -17.645355 -299.25394
-7.383049 -8.4389372 -311.39407
-4.907486 -9.5966606 -307.67911
-3.5408478 -12.465461 -306.26447
-3.5209274 -15.448932 -305.61246
-1.520401 -17.888817 -304.71921
-11.80175 1.2469796 -308.02493
-12.45005 4.1122565 -307.4758
-13.065895 8.0076303 -307.32642
-13.384277 11.581643 -309.26474
-12.314819 15.482233 -311.57544
21.924149 0.31809127 -307.74121
23.049507 4.0724692 -306.79376
23.978531 7.7680211 -307.32715
24.543282 11.212363 -309.19339
23.450493 14.6803 -311.26404
18.445805 12.396861 -310.64832
-6.8731537 13.153648 -310.83957
ID=Canis_lupus_MSU37781

LM3=131
-0.85836792 13.265542 -418.73389
5.4313049 0.67344278 -420.4989
4.4975128 -3.0445466 -423.67511
-4.6472473 6.7419052 -430.26599
-4.8863525 7.3654022 -430.90118
-3.0143127 19.580675 -436.89847
-6.3775711 12.668694 -435.87091
-2.9966888 3.0782676 -436.31415
4.394371 -6.3736486 -429.29919
8.8818321 -16.014832 -426.97964
10.737366 -12.783094 -422.0545
9.5258808 -3.2711666 -419.83398
11.951593 33.481419 -417.12201
12.443231 19.938684 -411.13651
13.379579 -0.037386864 -419.07208
14.005117 -11.087788 -422.07129
13.973982 -15.062486 -427.11151
13.807209 -19.375933 -429.18686
27.052212 15.913572 -419.17462
21.9431 1.6521777 -420.84268
25.760117 -2.1237767 -428.01602
31.004494 8.9727802 -431.1561
31.290573 9.3997269 -431.6535
27.69207 21.663738 -437.94888
31.757759 14.642983 -436.76068
29.269585 4.7485452 -437.02695
23.067833 -5.14821 -429.82074
18.95908 -16.104141 -429.45065
18.298073 -12.0753 -422.1358
17.922644 -2.3877461 -419.82108
21.690548 28.24333 -444.56161
2.1423283 27.391884 -444.01077
11.422239 38.752048 -431.79434
13.871456 -11.662963 -429.97894
12.802862 9.8411617 -437.10574
12.926746 12.405164 -436.13977
12.17695 18.169119 -439.66504
11.874228 28.257256 -445.51077
14.190227 30.067791 -446.46796
15.8417 32.645412 -443.41327
12.117924 34.05975 -441.52505
10.862726 33.960968 -441.4389
6.9046512 31.965435 -443.42392
9.4663181 28.986984 -446.20758
26.633453 13.283146 -425.97437
26.523132 10.126045 -423.21579
25.427284 6.9942732 -420.99417
23.508049 4.3528252 -419.72934
21.959644 1.236632 -421.2681
21.060774 18.404551 -413.00397
20.729815 13.237394 -412.50583
20.526167 8.0898533 -413.63336
18.049974 3.3085423 -416.75662
17.961893 -1.7813878 -419.39801
12.337606 19.365574 -411.29294
12.998912 12.654643 -411.55319
13.156276 7.2582493 -413.0434
13.201408 2.449003 -416.99951
13.440386 -0.79491091 -419.40747
4.3712368 16.905813 -412.88873
4.9877214 11.64512 -412.63135
6.3505039 6.9575195 -413.63382
8.6467991 2.0597188 -417.3483
9.578949 -2.3803556 -419.25128
-0.4625473 11.747494 -425.30896
-0.25440979 9.4416618 -422.59985
0.7037735 6.6682754 -420.4971
3.1575928 3.8554711 -419.38177
5.1881332 1.3254838 -420.11044
24.606987 30.236292 -433.84326
27.161514 26.71557 -431.87018
28.508762 22.013638 -431.37238
27.762993 18.035673 -429.07227
26.719711 14.36782 -426.71201
18.435545 36.627586 -430.44824
22.23978 33.827679 -421.64276
22.534109 29.372692 -417.26196
22.182266 24.545412 -414.65173
21.2314 19.712788 -412.93445
11.559147 38.248993 -428.58282
11.57778 37.002457 -422.41843
12.077126 32.890194 -416.51865
12.631702 27.072853 -412.44534
12.346169 20.962053 -411.06241
4.4239388 35.51577 -430.55103
1.9013786 32.707527 -421.45459
1.8517838 28.206276 -417.1033
2.7614212 23.35042 -414.41739
3.9612474 18.244442 -412.75354
-0.18754196 29.799328 -433.89191
-2.4633598 26.204641 -431.1539
-3.3885345 20.164146 -430.59576
-1.6831818 15.434264 -427.90689
-0.80622101 12.781874 -425.63467
24.668888 -6.0959616 -436.69174
23.56076 -6.856688 -433.33295
21.451996 -9.3166475 -431.09229
21.356472 -12.972029 -430.07706
19.42403 -15.678966 -429.33292
22.637207 -3.4020383 -424.70215
21.109444 -5.4939599 -424.64926
19.904652 -8.1771059 -424.23831
19.554024 -11.121373 -423.95236
18.545433 -14.403528 -423.74954
13.441118 -0.60072589 -419.31793
13.815742 -3.7452703 -420.98145
13.950767 -6.4229069 -421.76208
14.212663 -9.0172482 -421.7525
14.104034 -11.166763 -422.16046
5.2404976 -4.5596514 -423.89703
6.9984818 -6.671051 -424.2897
7.8035507 -9.3330069 -424.02591
8.79776 -12.248704 -423.71957
10.015457 -14.966407 -423.84998
1.00914 -6.6051364 -436.69943
3.7952843 -7.6762948 -432.61047
5.9626579 -9.6189651 -430.86768
6.1864815 -12.820158 -429.8392
8.6373978 -15.392693 -427.44785
-3.5365677 0.77581388 -432.55734
-4.6395531 4.0287189 -432.00055
-5.5400391 7.8962259 -432.36639
-6.4806442 11.527095 -433.83447
-6.2664185 15.161627 -436.18951
30.056602 2.8422785 -434.1228
31.211658 6.434792 -433.13693
31.910576 10.833849 -433.69293
32.14986 14.835975 -435.73236
31.001408 17.782742 -437.87408
25.99913 16.042875 -437.3205
-0.19902992 14.50342 -436.26453
ID=Canis_lupus_MSU37782

LM3=131
-27.340689 -10.787659 -501.68469
-22.642971 -24.981426 -503.64963
-24.680077 -30.287889 -508.89075
-32.510269 -18.367416 -514.50958
-32.533836 -17.876839 -515.10046
-30.136124 -5.8970675 -522.08099
-32.736706 -11.881448 -521.90161
-30.762535 -22.848265 -520.84448
-24.1521 -33.105885 -513.54053
-20.348824 -43.560585 -510.92798
-18.436428 -41.207245 -505.95554
-18.478043 -30.291445 -503.48251
-14.131533 7.9786081 -502.9126
-13.86721 -5.2631297 -496.82672
-14.028064 -27.531725 -503.74081
-14.1297 -38.885315 -506.06683
-14.489585 -43.242706 -511.12796
-14.177753 -47.772736 -512.53711
0.40304947 -11.458182 -504.89682
-5.7386627 -25.362402 -504.86539
-3.6272507 -30.031179 -509.85632
3.7991486 -19.252199 -515.18585
4.0807648 -18.915718 -515.88647
0.93356323 -5.7252035 -522.62488
4.3200226 -13.011646 -521.7348
1.8689308 -23.36013 -521.25098
-4.8046265 -32.905495 -513.7428
-8.7828064 -43.513596 -511.21872
-10.669304 -40.674511 -505.77612
-9.9606094 -30.819916 -504.14371
-5.1612711 -1.1983151 -528.72687
-23.62269 1.1490279 -529.24481
-13.759052 12.876896 -518.69836
-14.456035 -38.506721 -514.27234
-14.277354 -17.248802 -521.49768
-14.424548 -14.56914 -520.48297
-14.268566 -8.3899088 -524.2702
-14.586563 1.6977407 -530.65594
-12.086388 3.4714763 -531.35712
-9.8343391 5.9359994 -529.27216
-13.665501 8.1219025 -527.73602
-14.878597 8.173914 -527.70129
-18.636415 6.3286929 -528.75403
-16.886021 4.0618587 -531.63812
-0.54086685 -13.623744 -511.4462
-0.40133667 -15.705393 -508.73267
-1.014595 -19.195189 -505.86453
-3.652914 -22.431423 -504.21957
-5.9487686 -25.757154 -504.44519
-5.0142603 -8.5389843 -498.63989
-4.4763169 -13.688742 -498.35321
-5.4013734 -19.425831 -499.24158
-9.1751356 -24.259377 -501.70673
-10.147171 -29.954765 -503.56256
-13.719133 -5.773725 -496.80045
-13.660737 -13.675602 -496.33096
-13.658901 -19.359312 -497.59402
-13.61796 -23.570379 -500.75
-14.136148 -27.374458 -503.70093
-21.927315 -7.872961 -497.75189
-21.49369 -13.562613 -496.83829
-20.845579 -18.891216 -497.64978
-19.37361 -23.841516 -501.07611
-18.493593 -29.643248 -503.17813
-28.293648 -13.72134 -508.24295
-27.922028 -15.967788 -506.66681
-26.97876 -19.115801 -504.96643
-24.880615 -21.991795 -503.83795
-22.699524 -24.96122 -503.7937
-2.0187721 5.4600425 -519.53766
1.3479538 0.098407485 -517.11249
2.0357208 -5.2047782 -515.6958
0.92358398 -9.0608301 -513.92419
-0.27646637 -12.657669 -511.80115
-7.5454979 10.314158 -516.40869
-3.9356155 7.9695344 -507.5332
-3.3611708 2.0897233 -502.79141
-3.9468527 -2.4170156 -500.43079
[truncated: 18,058 more chars]
