# Supplementary material for: Ontogenetic origins of cranial convergence between the extinct marsupial thylacine and placental gray wolf
Source: Commun Biol. 2021 Jan 8;4:51. doi: 10.1038/s42003-020-01569-x (PMC7794302; doi:10.1038/s42003-020-01569-x)
Supplement: Supplementary file 7 — Supplementary Data 4 [file 42003_2020_1569_MOESM7_ESM.txt]

Id	Class	Order	Family	Species	Diet	Class_simple	Age class
Bpen24228	Marsupial	Diprotodontia	Macropodidae	Bettongia penicillata	Herbivore	Marsupial	Juvenile
Bpen24240	Marsupial	Diprotodontia	Macropodidae	Bettongia penicillata	Herbivore	Marsupial	Neonate
Bpen24242	Marsupial	Diprotodontia	Macropodidae	Bettongia penicillata	Herbivore	Marsupial	Juvenile
Bpen24246	Marsupial	Diprotodontia	Macropodidae	Bettongia penicillata	Herbivore	Marsupial	Juvenile
Bpen24247(adult)	Marsupial	Diprotodontia	Macropodidae	Bettongia penicillata	Herbivore	Marsupial	Adult
Bpen24230	Marsupial	Diprotodontia	Macropodidae	Bettongia penicillata	Herbivore	Marsupial	Neonate
Bpen24232	Marsupial	Diprotodontia	Macropodidae	Bettongia penicillata	Herbivore	Marsupial	Neonate
CanislupusZMZH20201	Carnivora	Caniformia	Canidae	Canis lupus	Carnivore	Canid	Neonate
CLL2_3d	Carnivora	Caniformia	Canidae	Canis lupus	Carnivore	Canid	Juvenile
CLL4_3d	Carnivora	Caniformia	Canidae	Canis lupus	Carnivore	Canid	Juvenile
CLL5_3d	Carnivora	Caniformia	Canidae	Canis lupus	Carnivore	Canid	Juvenile
Clup_C2398-1	Carnivora	Caniformia	Canidae	Canis lupus	Carnivore	Canid	Juvenile
Clup_C26577	Carnivora	Caniformia	Canidae	Canis lupus	Carnivore	Canid	Foetal
UAM_16683	Carnivora	Caniformia	Canidae	Canis lupus	Carnivore	Canid	Adult
UAM_16746	Carnivora	Caniformia	Canidae	Canis lupus	Carnivore	Canid	Subadult
UAM_17093	Carnivora	Caniformia	Canidae	Canis lupus	Carnivore	Canid	Adult
UAM_18182	Carnivora	Caniformia	Canidae	Canis lupus	Carnivore	Canid	Subadult
UAM_19977	Carnivora	Caniformia	Canidae	Canis lupus	Carnivore	Canid	Adult
UAM_28826	Carnivora	Caniformia	Canidae	Canis lupus	Carnivore	Canid	Adult
UAM_28832	Carnivora	Caniformia	Canidae	Canis lupus	Carnivore	Canid	Adult
UAM_28833	Carnivora	Caniformia	Canidae	Canis lupus	Carnivore	Canid	Adult
UAM_28842	Carnivora	Caniformia	Canidae	Canis lupus	Carnivore	Canid	Adult
UAM_28845	Carnivora	Caniformia	Canidae	Canis lupus	Carnivore	Canid	Adult
UAM_28853	Carnivora	Caniformia	Canidae	Canis lupus	Carnivore	Canid	Adult
UAM_34389	Carnivora	Caniformia	Canidae	Canis lupus	Carnivore	Canid	Adult
UAM_87089	Carnivora	Caniformia	Canidae	Canis lupus	Carnivore	Canid	Adult
UAM_101206	Carnivora	Caniformia	Canidae	Canis lupus	Carnivore	Canid	Adult
UAM_102030	Carnivora	Caniformia	Canidae	Canis lupus	Carnivore	Canid	Adult
UAM_102039	Carnivora	Caniformia	Canidae	Canis lupus	Carnivore	Canid	Adult
UAM_102057	Carnivora	Caniformia	Canidae	Canis lupus	Carnivore	Canid	Adult
UAM_112672	Carnivora	Caniformia	Canidae	Canis lupus	Carnivore	Canid	Adult
UAM_115907	Carnivora	Caniformia	Canidae	Canis lupus	Carnivore	Canid	Adult
LACM_23010	Carnivora	Caniformia	Canidae	Canis lupus	Carnivore	Canid	Adult
Canis_lupus_MSU37784	Carnivora	Caniformia	Canidae	Canis lupus	Carnivore	Canid	Neonate
Canis_Lupus_MSU36390	Carnivora	Caniformia	Canidae	Canis lupus	Carnivore	Canid	Subadult
Canis_Lupus_MSU36540	Carnivora	Caniformia	Canidae	Canis lupus	Carnivore	Canid	Juvenile
Canis_Lupus_MSU36548	Carnivora	Caniformia	Canidae	Canis lupus	Carnivore	Canid	Juvenile
Clup_adult_KUPRI	Carnivora	Caniformia	Canidae	Canis lupus	Carnivore	Canid	Adult
Dasyurus_viverrinusMA712	Marsupial	Dasyuromorphia	Dasyuridae	Dasyurus viverinus	Carnivore	Dasyuromorph	Neonate
Dasyurus_viverrinusMA712B	Marsupial	Dasyuromorphia	Dasyuridae	Dasyurus viverinus	Carnivore	Dasyuromorph	Neonate
Dasyurus_viverrinusMA752B	Marsupial	Dasyuromorphia	Dasyuridae	Dasyurus viverinus	Carnivore	Dasyuromorph	Neonate
Dasyurus_viverrinusMA758B	Marsupial	Dasyuromorphia	Dasyuridae	Dasyurus viverinus	Carnivore	Dasyuromorph	Neonate
Dasyurus_viverrinusZMB72258(adult)	Marsupial	Dasyuromorphia	Dasyuridae	Dasyurus viverinus	Carnivore	Dasyuromorph	Adult
Dasyurus_viverrinus_C6064.1	Marsupial	Dasyuromorphia	Dasyuridae	Dasyurus viverinus	Carnivore	Dasyuromorph	Adult
KoLge01	Marsupial	Diprotodontia	Phascolarctidae	Phascolarctos cinereus	Herbivore	Marsupial	Subadult
KoLge02	Marsupial	Diprotodontia	Phascolarctidae	Phascolarctos cinereus	Herbivore	Marsupial	Juvenile
Kolge03	Marsupial	Diprotodontia	Phascolarctidae	Phascolarctos cinereus	Herbivore	Marsupial	Juvenile
Phascolarctos_cinereus(adult)	Marsupial	Diprotodontia	Phascolarctidae	Phascolarctos cinereus	Herbivore	Marsupial	Adult
Pcin3_1	Marsupial	Diprotodontia	Phascolarctidae	Phascolarctos cinereus	Herbivore	Marsupial	Neonate
Pcin_unknown_L	Marsupial	Diprotodontia	Phascolarctidae	Phascolarctos cinereus	Herbivore	Marsupial	Neonate
PcinLge05	Marsupial	Diprotodontia	Phascolarctidae	Phascolarctos cinereus	Herbivore	Marsupial	Neonate
Pcin_unknown_S	Marsupial	Diprotodontia	Phascolarctidae	Phascolarctos cinereus	Herbivore	Marsupial	Neonate
Pcin_digimorph	Marsupial	Diprotodontia	Phascolarctidae	Phascolarctos cinereus	Herbivore	Marsupial	Adult
Smac_54d	Marsupial	Dasyuromorphia	Dasyuridae	Sminthopsis sp.	Carnivore	Dasyuromorph	Juvenile
Smac_64d	Marsupial	Dasyuromorphia	Dasyuridae	Sminthopsis sp.	Carnivore	Dasyuromorph	Juvenile
Smac_74d	Marsupial	Dasyuromorphia	Dasyuridae	Sminthopsis sp.	Carnivore	Dasyuromorph	Subadult
ScrasAdult_skull	Marsupial	Dasyuromorphia	Dasyuridae	Sminthopsis sp.	Carnivore	Dasyuromorph	Adult
Scras_d40	Marsupial	Dasyuromorphia	Dasyuridae	Sminthopsis sp.	Carnivore	Dasyuromorph	Neonate
Scras_d50	Marsupial	Dasyuromorphia	Dasyuridae	Sminthopsis sp.	Carnivore	Dasyuromorph	Juvenile
Scras_d53_approx	Marsupial	Dasyuromorphia	Dasyuridae	Sminthopsis sp.	Carnivore	Dasyuromorph	Juvenile
Scras_d60	Marsupial	Dasyuromorphia	Dasyuridae	Sminthopsis sp.	Carnivore	Dasyuromorph	Juvenile
Scras_d45	Marsupial	Dasyuromorphia	Dasyuridae	Sminthopsis sp.	Carnivore	Dasyuromorph	Juvenile
Scras_d31	Marsupial	Dasyuromorphia	Dasyuridae	Sminthopsis sp.	Carnivore	Dasyuromorph	Neonate
Scras_adult_digimorph	Marsupial	Dasyuromorphia	Dasyuridae	Sminthopsis sp.	Carnivore	Dasyuromorph	Subadult
A930_PY	Marsupial	Dasyuromorphia	Thylacinidae	Thylacinus cynocephalus	Carnivore	Thylacine	Neonate
A931_PY	Marsupial	Dasyuromorphia	Thylacinidae	Thylacinus cynocephalus	Carnivore	Thylacine	Neonate
C2163	Marsupial	Dasyuromorphia	Thylacinidae	Thylacinus cynocephalus	Carnivore	Thylacine	Adult
C3149	Marsupial	Dasyuromorphia	Thylacinidae	Thylacinus cynocephalus	Carnivore	Thylacine	Juvenile
C5741	Marsupial	Dasyuromorphia	Thylacinidae	Thylacinus cynocephalus	Carnivore	Thylacine	Adult
C5742	Marsupial	Dasyuromorphia	Thylacinidae	Thylacinus cynocephalus	Carnivore	Thylacine	Adult
C5743	Marsupial	Dasyuromorphia	Thylacinidae	Thylacinus cynocephalus	Carnivore	Thylacine	Juvenile
C5744	Marsupial	Dasyuromorphia	Thylacinidae	Thylacinus cynocephalus	Carnivore	Thylacine	Juvenile
C5745	Marsupial	Dasyuromorphia	Thylacinidae	Thylacinus cynocephalus	Carnivore	Thylacine	Adult
C5746	Marsupial	Dasyuromorphia	Thylacinidae	Thylacinus cynocephalus	Carnivore	Thylacine	Adult
C5747	Marsupial	Dasyuromorphia	Thylacinidae	Thylacinus cynocephalus	Carnivore	Thylacine	Adult
C5748	Marsupial	Dasyuromorphia	Thylacinidae	Thylacinus cynocephalus	Carnivore	Thylacine	Adult
C5749	Marsupial	Dasyuromorphia	Thylacinidae	Thylacinus cynocephalus	Carnivore	Thylacine	Adult
C5750	Marsupial	Dasyuromorphia	Thylacinidae	Thylacinus cynocephalus	Carnivore	Thylacine	Adult
C5756_PY	Marsupial	Dasyuromorphia	Thylacinidae	Thylacinus cynocephalus	Carnivore	Thylacine	Neonate
P762_PY	Marsupial	Dasyuromorphia	Thylacinidae	Thylacinus cynocephalus	Carnivore	Thylacine	Neonate
SAM_M1956	Marsupial	Dasyuromorphia	Thylacinidae	Thylacinus cynocephalus	Carnivore	Thylacine	Juvenile
ZMB82165	Marsupial	Dasyuromorphia	Thylacinidae	Thylacinus cynocephalus	Carnivore	Thylacine	Juvenile
SAM_M1957	Marsupial	Dasyuromorphia	Thylacinidae	Thylacinus cynocephalus	Carnivore	Thylacine	Juvenile
C5755_PY	Marsupial	Dasyuromorphia	Thylacinidae	Thylacinus cynocephalus	Carnivore	Thylacine	Neonate
C5757_PY	Marsupial	Dasyuromorphia	Thylacinidae	Thylacinus cynocephalus	Carnivore	Thylacine	Neonate
Trichosurus_vulpecula_C10902	Marsupial	Diprotodontia	Phalangeridae	Trichosurus vulpecula	Herbivore	Marsupial	Adult
TV1	Marsupial	Diprotodontia	Phalangeridae	Trichosurus vulpecula	Herbivore	Marsupial	Juvenile
TV2	Marsupial	Diprotodontia	Phalangeridae	Trichosurus vulpecula	Herbivore	Marsupial	Juvenile
TV3	Marsupial	Diprotodontia	Phalangeridae	Trichosurus vulpecula	Herbivore	Marsupial	Neonate
TV8	Marsupial	Diprotodontia	Phalangeridae	Trichosurus vulpecula	Herbivore	Marsupial	Neonate
Tvul_adult_digimorph	Marsupial	Diprotodontia	Phalangeridae	Trichosurus vulpecula	Herbivore	Marsupial	Adult
Tvul_adult_KUPRI	Marsupial	Diprotodontia	Phalangeridae	Trichosurus vulpecula	Herbivore	Marsupial	Adult
Canis_lupus_MSU37781	Carnivora	Caniformia	Canidae	Canis lupus	Carnivore	Canid	Neonate
Canis_lupus_MSU37782	Carnivora	Caniformia	Canidae	Canis lupus	Carnivore	Canid	Neonate
Canis_lupus_MSU37783	Carnivora	Caniformia	Canidae	Canis lupus	Carnivore	Canid	Neonate
Canis_lupus_MSU36495	Carnivora	Caniformia	Canidae	Canis lupus	Carnivore	Canid	Juvenile?
Pcin_NR0862	Marsupial	Diprotodontia	Phascolarctidae	Phascolarctos cinereus	Herbivore	Marsupial	Adult
Pcin_NR2137	Marsupial	Diprotodontia	Phascolarctidae	Phascolarctos cinereus	Herbivore	Marsupial	Adult
Pcin_NR2138	Marsupial	Diprotodontia	Phascolarctidae	Phascolarctos cinereus	Herbivore	Marsupial	Adult
Pcin_NR2139	Marsupial	Diprotodontia	Phascolarctidae	Phascolarctos cinereus	Herbivore	Marsupial	Adult
