# Supplementary material for: Ontogenetic origins of cranial convergence between the extinct marsupial thylacine and placental gray wolf
Source: Commun Biol. 2021 Jan 8;4:51. doi: 10.1038/s42003-020-01569-x (PMC7794302; doi:10.1038/s42003-020-01569-x)
Supplement: Supplementary file 8 — Supplementary Data 5 [file 42003_2020_1569_MOESM8_ESM.txt]

Id	CBL	logCBL
Bpen24228	39.3	1.59439255
Bpen24230	24.2	1.383815366
Bpen24232	25.1	1.399673721
Bpen24240	28.59	1.456214155
Bpen24242	46.06	1.663323934
Bpen24246	32.43	1.510946949
Bpen24247(adult)	66.47	1.822625679
Clup_C2398-1	95	1.977723605
Clup_C26577	36	1.556302501
CLL2_3d	99	1.995635195
CLL4_3d	100	2
CLL5_3d	101	2.004321374
UAM_101206	233	2.367355921
UAM_102030	229	2.359835482
UAM_102039	188	2.274157849
UAM_102057	241	2.382017043
UAM_112672	206	2.31386722
UAM_115907	211	2.324282455
UAM_16683	184	2.264817823
UAM_16746	201	2.303196057
UAM_17093	216	2.334453751
UAM_18182	199	2.298853076
UAM_19977	234	2.369215857
UAM_28826	220	2.342422681
UAM_28832	215	2.33243846
UAM_28833	217	2.336459734
UAM_28842	215	2.33243846
UAM_28845	214	2.330413773
UAM_28853	239	2.378397901
UAM_34389	221	2.344392274
UAM_87089	242	2.383815366
Canis_lupus_MSU37784	55	1.740362689
Canis_Lupus_MSU36390	197.57	2.295721
Canis_Lupus_MSU36540	165.04	2.217589215
Canis_Lupus_MSU36548	169.95	2.230321169
LACM_23010	230	2.361727836
CanislupusZMZH20201	77	1.886490725
Dasyurus_viverrinus_C6064.1	75	1.875061263
Dasyurus_viverrinusMA712	33	1.51851394
Dasyurus_viverrinusMA712B	34	1.531478917
Dasyurus_viverrinusMA735	13	1.113943352
Dasyurus_viverrinusMA752B	16	1.204119983
Dasyurus_viverrinusMA758B	14	1.146128036
Dasyurus_viverrinusZMB72258(adult)	82	1.913813852
KoLge01	76	1.880813592
KoLge02	67	1.826074803
Kolge03	56	1.748188027
Phascolarctos_cinereus(adult)	140	2.146128036
Pcin_unknown_S	23.13	1.364175633
PcinLge05	28.12	1.449015316
Pcin_unknown_L	30.07	1.478133428
Pcin3_1	19.62	1.292699003
ScrasAdult_skull	25	1.397940009
Smac_54d	15.5	1.190331698
Smac_64d	19.8	1.29666519
Smac_74d	21	1.322219295
Scras_d31	7.8	0.892094603
A930_PY	58	1.763427994
A931_PY	31	1.491361694
C2163	208	2.318063335
C3149	188	2.274157849
C5741	191	2.281033367
C5742	200	2.301029996
C5743	152	2.181843588
C5744	156	2.193124598
C5745	230	2.361727836
C5746	232	2.365487985
C5747	225	2.352182518
C5748	186	2.269512944
C5749	228	2.357934847
C5750	185	2.267171728
C5756_PY	26	1.414973348
C5755_PY	29.11	1.464042205
C5757_PY	28.97	1.461948495
P762_PY	70	1.84509804
SAM_M1956	145	2.161368002
SAM_M1957	129.6	2.112605002
ZMB82165	127	2.103803721
Trichosurus_vulpecula_C10902	75	1.875061263
TV1	37.75	1.576916956
TV2	42.3	1.626340367
TV8	26.8	1.428134794
TV3	32	1.505149978
Scras_d40	11.08	1.04453976
Scras_d45	12.7	1.103803721
Scras_d50	14.54	1.162564407
Scras_d53_approx	15.16	1.180699201
Scras_d60	17.15	1.234264124
Tvul_adult_digimorph	75.46	1.877716801
Pcin_digimorph	135.6	2.13225969
Clup_adult_KUPRI	201.8	2.304921162
Scras_adult_digimorph	21.8	1.338456494
Tvul_adult_KUPRI	83.7	1.922725458
Canis_lupus_MSU37781	53	1.72427587
Canis_lupus_MSU37782	53.7	1.729974286
Canis_lupus_MSU37783	55.5	1.744292983
Canis_lupus_MSU36495	193.82	2.287398589
Pcin_NR0862	123	2.089905111
Pcin_NR2137	129.37	2.111833578
Pcin_NR2138	101	2.004321374
Pcin_NR2139	130.2	2.114610984
